# Supplementary material for: Transient Polycomb activity represses developmental genes in growing oocytes
Source: Clin Epigenetics. 2022 Dec 21;14:183. doi: 10.1186/s13148-022-01400-w (PMC9769065; doi:10.1186/s13148-022-01400-w)
Supplement: Supplementary file 2 — Additional file 2: Excel file containing a Summary of all Supplementary tables and sheets containing individual Supplementary Tables. [file 13148_2022_1400_MOESM2_ESM.xlsx]

## Sheet: Sheets Summary
	This sheet contains a summary of all sheets within this file
	Supp table	Sheet Name	Contents/Description
	1	1_GV EED DEGs	List of significant Eed DEGs in GV oocytes (FDR < 0.05; 349 DEGs)
	2	2_Eed DEGs vs ESC PcG TFs	Comparison of Eed DEGs with 209 transcription factors bound by PcG complexes in embryonic stem cells (Boyer et al 2006)
	3	3_Eed DEGs vs H3K27me3	Comparison of Eed DEGs vs mouse oocyte H3K27me3 ChIP data (Zheng 2016, Liu 2016), sperm H3K27me3 ChIP (Erkek 2013), morula H3K27me3 ChIP (Inoue 2018) and human oocyte H3K27me3 CUT & RUN
	4	4_H3K27me3 High confidence	List of Eed DEGs containing promoter H3K27me3 in three mouse oocyte datasets defined as high confidence H3K27me3 enriched in oocytes
	5	5_H3K27me3 Human & Mouse	List of Eed DEGs containing promoter H3K27me3 in Human GV oocytes, Mouse GV and MII oocytes, and overlap between these lists
	6	6_Eed DEGs vs Imprinted genes	Comparison of Eed DEGs vs Mouse Imprinted genes
	7	7_ Eed DEGs per chromosome	Summary of Eed DEGs per chromosome
	8	8_Eed DEGs vs Inoue Morula DEGs	List of significant Eed DEGs in morula embryos (P < 0.05; 128 DEGs)
	9	9_Eed DEGs vs Blastocyst DEGs	List of significant Eed DEGs in blastocysts (FDR < 0.05; 400 DEGs)
	10	10_Blastocyst DEGs vs ESC PcG TFs	Comparison of Harris Blastocyst DEGs with 209 transcription factors bound by PcG complexes in embryonic stem cells (Boyer et al 2006)

## Sheet: 1_GV EED DEGs
	Differential Gene Expression Analysis EED Homozygous Oocytes vs EED Heterozygous Oocytes
	This sheet contains EED DEGs (HOM vs HET; FDR < 0.05)
	gene_id	gene_name	logFC	AveExpr	t	P.Value	FDR	Chromosome	start	end	width	gene_biotype	description	entrezid
	ENSMUSG00000051579	Tceal8	4.77702	1.44473	5.97448	1.92e-06	0.000248	X	136168984	136172342	3359	protein_coding	transcription elongation factor A (SII)-like 8 [Source:MGI Symbol;Acc:MGI:1913934]	66684
	ENSMUSG00000073197	5730507C01Rik	4.4696	2.30291	4.07019	0.000269	0.014508	12	18514510	18535254	20745	protein_coding	RIKEN cDNA 5730507C01 gene [Source:MGI Symbol;Acc:MGI:1917882]	236366
	ENSMUSG00000032013	Trim29	4.12619	-1.84796	5.0686	1.9e-05	0.00168895	9	43310848	43336115	25268	protein_coding	tripartite motif-containing 29 [Source:MGI Symbol;Acc:MGI:1919419]	72169
	ENSMUSG00000026080	Chst10	3.58867	0.862927	11.36	1.44e-11	2.87e-08	1	38863867	38898161	34295	protein_coding	carbohydrate sulfotransferase 10 [Source:MGI Symbol;Acc:MGI:2138283]	98388
	ENSMUSG00000053093	Myh7	3.58572	-0.529945	7.5131	4.25e-08	1.18e-05	14	54970684	54994626	23943	protein_coding	myosin, heavy polypeptide 7, cardiac muscle, beta [Source:MGI Symbol;Acc:MGI:2155600]	140781
	ENSMUSG00000069874	Irgm2	3.43562	0.770386	10.8013	4.08e-11	5.8e-08	11	58199618	58222782	23165	protein_coding	immunity-related GTPase family M member 2 [Source:MGI Symbol;Acc:MGI:1926262]	54396
	ENSMUSG00000061082	Plac1	3.30552	1.07418	13.1003	6.87e-13	3.19e-09	X	53069995	53240111	170117	protein_coding	placental specific protein 1 [Source:MGI Symbol;Acc:MGI:1926287]	56096
	ENSMUSG00000031283	Chrdl1	3.28171	2.40598	8.39757	5.62e-09	2.48e-06	X	143285674	143394262	108589	protein_coding	chordin-like 1 [Source:MGI Symbol;Acc:MGI:1933172]	83453
	ENSMUSG00000028364	Tnc	3.17564	2.05132	10.735	4.58e-11	5.8e-08	4	63959785	64047015	87231	protein_coding	tenascin C [Source:MGI Symbol;Acc:MGI:101922]	21923
	ENSMUSG00000034987	Hrh2	3.16333	0.676548	9.23139	9.29e-10	5.88e-07	13	54192129	54236180	44052	protein_coding	histamine receptor H2 [Source:MGI Symbol;Acc:MGI:108482]	15466
	ENSMUSG00000024565	Sall3	3.10357	1.73325	8.22582	8.17e-09	3.35e-06	18	80966376	80986578	20203	protein_coding	spalt like transcription factor 3 [Source:MGI Symbol;Acc:MGI:109295]	20689
	ENSMUSG00000032374	Plod2	3.03064	1.86397	9.74928	3.17e-10	2.33e-07	9	92542223	92608428	66206	protein_coding	procollagen lysine, 2-oxoglutarate 5-dioxygenase 2 [Source:MGI Symbol;Acc:MGI:1347007]	26432
	ENSMUSG00000041920	Slc16a6	2.97829	1.87977	11.9812	4.61e-12	1.07e-08	11	109450855	109473598	22744	protein_coding	solute carrier family 16 (monocarboxylic acid transporters), member 6 [Source:MGI Symbol;Acc:MGI:2144585]	104681
	ENSMUSG00000024776	Stambpl1	2.88238	2.61003	8.59854	3.56e-09	1.65e-06	19	34192229	34240333	48105	protein_coding	STAM binding protein like 1 [Source:MGI Symbol;Acc:MGI:1923880]	76630
	ENSMUSG00000113770	1700019C18Rik	2.873	0.296043	7.77452	2.25e-08	6.95e-06	13	35184370	35212048	27679	lincRNA	RIKEN cDNA 1700019C18 gene [Source:MGI Symbol;Acc:MGI:1922793]	NA
	ENSMUSG00000074361	C5ar2	2.84352	0.337194	5.82415	2.51e-06	0.000304	7	16234585	16244154	9570	protein_coding	complement component 5a receptor 2 [Source:MGI Symbol;Acc:MGI:2442013]	319430
	ENSMUSG00000113544	4833405L11Rik	2.7703	0.70266	3.83355	0.000436	0.0213786	12	29104487	29106850	2364	lincRNA	RIKEN cDNA 4833405L11 gene [Source:MGI Symbol;Acc:MGI:1924112]	NA
	ENSMUSG00000002028	Kmt2a	2.61443	3.055	7.46099	4.59e-08	1.21e-05	9	44803355	44881296	77942	protein_coding	lysine (K)-specific methyltransferase 2A [Source:MGI Symbol;Acc:MGI:96995]	214162
	ENSMUSG00000043342	Hoxd9	2.59528	1.20435	7.66003	2.89e-08	8.39e-06	2	74697727	74700208	2482	protein_coding	homeobox D9 [Source:MGI Symbol;Acc:MGI:96210]	15438
	ENSMUSG00000028664	Ephb2	2.53414	0.638237	8.27926	7.11e-09	3e-06	4	136647539	136835988	188450	protein_coding	Eph receptor B2 [Source:MGI Symbol;Acc:MGI:99611]	13844
	ENSMUSG00000051879	Krt71	2.5331	0.821719	7.84854	1.87e-08	6.63e-06	15	101733949	101743109	9161	protein_coding	keratin 71 [Source:MGI Symbol;Acc:MGI:1861586]	56735
	ENSMUSG00000026970	Rbms1	2.49822	2.67301	12.3919	2.23e-12	7.73e-09	2	60750193	60963192	213000	protein_coding	RNA binding motif, single stranded interacting protein 1 [Source:MGI Symbol;Acc:MGI:1861774]	56878
	ENSMUSG00000044519	Zfp488	2.49293	-0.433497	6.56442	3.9e-07	6.62e-05	14	33967070	33978764	11695	protein_coding	zinc finger protein 488 [Source:MGI Symbol;Acc:MGI:2686052]	382867
	ENSMUSG00000027860	Vangl1	2.49138	0.637845	7.16995	9.06e-08	2.04e-05	3	102153583	102204693	51111	protein_coding	VANGL planar cell polarity 1 [Source:MGI Symbol;Acc:MGI:2159344]	229658
	ENSMUSG00000024935	Slc1a1	2.468	2.2398	7.06246	1.17e-07	2.45e-05	19	28835049	28913960	78912	protein_coding	solute carrier family 1 (neuronal/epithelial high affinity glutamate transporter, system Xag), member 1 [Source:MGI Symbol;Acc:MGI:105083]	20510
	ENSMUSG00000054966	Lmntd1	2.46764	0.919024	5.85394	2.28e-06	0.000281	6	145365134	145614319	249186	protein_coding	lamin tail domain containing 1 [Source:MGI Symbol;Acc:MGI:1921321]	74071
	ENSMUSG00000050132	Sarm1	2.42338	-0.0830105	3.7649	0.000504	0.0240499	11	78472330	78497754	25425	protein_coding	sterile alpha and HEAT/Armadillo motif containing 1 [Source:MGI Symbol;Acc:MGI:2136419]	237868
	ENSMUSG00000049115	Agtr1a	2.34504	-0.329489	3.93751	0.00032	0.0169421	13	30336441	30382867	46427	protein_coding	angiotensin II receptor, type 1a [Source:MGI Symbol;Acc:MGI:87964]	11607
	ENSMUSG00000050931	Sgms2	2.34122	3.92304	13.7057	2.51e-13	1.75e-09	3	131318985	131491411	172427	protein_coding	sphingomyelin synthase 2 [Source:MGI Symbol;Acc:MGI:1921692]	74442
	ENSMUSG00000028132	Tmem56	2.33817	2.99634	9.25366	8.65e-10	5.74e-07	3	121201761	121283098	81338	protein_coding	transmembrane protein 56 [Source:MGI Symbol;Acc:MGI:1923195]	99887
	ENSMUSG00000073771	Btbd19	2.32524	-0.122094	5.88478	2.09e-06	0.000265	4	117119219	117125725	6507	protein_coding	BTB (POZ) domain containing 19 [Source:MGI Symbol;Acc:MGI:1925861]	NA
	ENSMUSG00000033016	Nfatc1	2.31747	2.58007	10.0209	1.8e-10	1.48e-07	18	80606205	80713071	106867	protein_coding	nuclear factor of activated T cells, cytoplasmic, calcineurin dependent 1 [Source:MGI Symbol;Acc:MGI:102469]	18018
	ENSMUSG00000030109	Slc6a12	2.30074	-0.748632	4.89922	2.61e-05	0.00224443	6	121343076	121365775	22700	protein_coding	solute carrier family 6 (neurotransmitter transporter, betaine/GABA), member 12 [Source:MGI Symbol;Acc:MGI:95628]	14411
	ENSMUSG00000051367	Six1	2.29597	-0.00363838	5.17794	1.27e-05	0.00121089	12	73040015	73053887	13873	protein_coding	sine oculis-related homeobox 1 [Source:MGI Symbol;Acc:MGI:102780]	20471
	ENSMUSG00000031932	Gpr83	2.2945	-0.0167085	5.05732	1.73e-05	0.00156729	9	14860210	14870789	10580	protein_coding	G protein-coupled receptor 83 [Source:MGI Symbol;Acc:MGI:95712]	14608
	ENSMUSG00000086008	Gm8817	2.26304	3.30171	8.67569	2.96e-09	1.42e-06	X	167063194	167070380	7187	lincRNA	predicted gene 8817 [Source:MGI Symbol;Acc:MGI:3648637]	667794
	ENSMUSG00000037287	Tbcel	2.23778	0.333543	7.195	8.47e-08	1.93e-05	9	42412316	42507809	95494	protein_coding	tubulin folding cofactor E-like [Source:MGI Symbol;Acc:MGI:1925543]	272589
	ENSMUSG00000021534	1700001L19Rik	2.2287	0.407279	6.96318	1.47e-07	2.82e-05	13	68597421	68614231	16811	protein_coding	RIKEN cDNA 1700001L19 gene [Source:MGI Symbol;Acc:MGI:1916565]	69315
	ENSMUSG00000023367	Tmem176a	2.20868	-0.69592	4.77769	3.56e-05	0.00278614	6	48840919	48847071	6153	protein_coding	transmembrane protein 176A [Source:MGI Symbol;Acc:MGI:1913308]	66058
	ENSMUSG00000067338	Tuba3b	2.19314	2.55942	7.82684	1.95e-08	6.63e-06	6	145615757	145621479	5723	protein_coding	tubulin, alpha 3B [Source:MGI Symbol;Acc:MGI:1095408]	22147
	ENSMUSG00000068452	Duox2	2.1539	-0.368561	3.95119	0.000304	0.0162076	2	122279247	122298165	18919	protein_coding	dual oxidase 2 [Source:MGI Symbol;Acc:MGI:3036280]	214593
	ENSMUSG00000028266	Lmo4	2.14744	2.10797	8.71753	2.69e-09	1.34e-06	3	144188530	144205220	16691	protein_coding	LIM domain only 4 [Source:MGI Symbol;Acc:MGI:109360]	16911
	ENSMUSG00000035385	Ccl2	2.1448	0.35617	6.23036	8.76e-07	0.000126	11	82035571	82037453	1883	protein_coding	chemokine (C-C motif) ligand 2 [Source:MGI Symbol;Acc:MGI:98259]	20296
	ENSMUSG00000019929	Dcn	2.14195	0.386869	6.23598	8.64e-07	0.000125	10	97479609	97518143	38535	protein_coding	decorin [Source:MGI Symbol;Acc:MGI:94872]	13179
	ENSMUSG00000025318	Jph3	2.13497	1.13382	8.9552	1.62e-09	8.34e-07	8	121729623	121794276	64654	protein_coding	junctophilin 3 [Source:MGI Symbol;Acc:MGI:1891497]	57340
	ENSMUSG00000042817	Flt3	2.1291	-0.305808	6.48776	4.64e-07	7.79e-05	5	147330741	147400489	69749	protein_coding	FMS-like tyrosine kinase 3 [Source:MGI Symbol;Acc:MGI:95559]	14255
	ENSMUSG00000000154	Slc22a18	2.07591	0.22737	5.6359	3.89e-06	0.000434	7	143473736	143499334	25599	protein_coding	solute carrier family 22 (organic cation transporter), member 18 [Source:MGI Symbol;Acc:MGI:1336884]	18400
	ENSMUSG00000037106	Fer1l6	2.07329	2.08401	6.36262	6.3e-07	0.0001	15	58510048	58665092	155045	protein_coding	fer-1-like 6 (C. elegans) [Source:MGI Symbol;Acc:MGI:3645398]	631797
	ENSMUSG00000020297	Nsg2	2.06644	1.89087	7.15459	9.28e-08	2.05e-05	11	32000463	32059202	58740	protein_coding	neuron specific gene family member 2 [Source:MGI Symbol;Acc:MGI:1202070]	18197
	ENSMUSG00000036030	Prtg	2.06142	1.06106	6.94883	1.52e-07	2.82e-05	9	72806874	72917291	110418	protein_coding	protogenin [Source:MGI Symbol;Acc:MGI:2444710]	235472
	ENSMUSG00000066705	Fxyd6	2.05271	3.65592	12.2608	2.78e-12	7.73e-09	9	45370185	45396159	25975	protein_coding	FXYD domain-containing ion transport regulator 6 [Source:MGI Symbol;Acc:MGI:1890226]	59095
	ENSMUSG00000070462	Tlnrd1	2.04422	0.991089	6.47304	4.8e-07	7.87e-05	7	83879873	83884305	4433	protein_coding	talin rod domain containing 1 [Source:MGI Symbol;Acc:MGI:1891420]	80889
	ENSMUSG00000003949	Hlf	2.04387	1.2865	9.00478	1.45e-09	7.79e-07	11	90336536	90390895	54360	protein_coding	hepatic leukemia factor [Source:MGI Symbol;Acc:MGI:96108]	217082
	ENSMUSG00000059493	Nhs	1.96001	5.03598	9.43975	5.84e-10	4.06e-07	X	161833296	162159730	326435	protein_coding	NHS actin remodeling regulator [Source:MGI Symbol;Acc:MGI:2684894]	195727
	ENSMUSG00000026586	Prrx1	1.95792	2.5121	5.98738	1.6e-06	0.000212	1	163245119	163313710	68592	protein_coding	paired related homeobox 1 [Source:MGI Symbol;Acc:MGI:97712]	18933
	ENSMUSG00000034009	Rxfp1	1.95397	0.244162	3.71437	0.00055	0.0255382	3	79641611	79737880	96270	protein_coding	relaxin/insulin-like family peptide receptor 1 [Source:MGI Symbol;Acc:MGI:2682211]	381489
	ENSMUSG00000091475	2810468N07Rik	1.93708	-0.551392	4.27501	0.000129	0.00795934	17	25570811	25575043	4233	processed_transcript	RIKEN cDNA 2810468N07 gene [Source:MGI Symbol;Acc:MGI:1920084]	NA
	ENSMUSG00000047749	Zc3hav1l	1.92142	-0.275608	4.2875	0.000125	0.00784178	6	38287396	38299259	11864	protein_coding	zinc finger CCCH-type, antiviral 1-like [Source:MGI Symbol;Acc:MGI:2443387]	209032
	ENSMUSG00000001819	Hoxd13	1.91009	1.8445	6.94608	1.52e-07	2.82e-05	2	74668310	74671599	3290	protein_coding	homeobox D13 [Source:MGI Symbol;Acc:MGI:96205]	15433
	ENSMUSG00000024924	Vldlr	1.89437	2.24058	10.1157	1.49e-10	1.38e-07	19	27216484	27254231	37748	protein_coding	very low density lipoprotein receptor [Source:MGI Symbol;Acc:MGI:98935]	22359
	ENSMUSG00000026971	Itgb6	1.88245	1.18852	7.4718	4.39e-08	1.2e-05	2	60598292	60722643	124352	protein_coding	integrin beta 6 [Source:MGI Symbol;Acc:MGI:96615]	16420
	ENSMUSG00000048388	Fam171b	1.87682	1.91791	8.37281	5.7e-09	2.48e-06	2	83812636	83883486	70851	protein_coding	family with sequence similarity 171, member B [Source:MGI Symbol;Acc:MGI:2444579]	241520
	ENSMUSG00000022367	Has2	1.87192	1.34264	7.92048	1.57e-08	5.74e-06	15	56665627	56694539	28913	protein_coding	hyaluronan synthase 2 [Source:MGI Symbol;Acc:MGI:107821]	15117
	ENSMUSG00000030930	Chst15	1.86445	0.280605	5.37322	7.54e-06	0.00079	7	132235780	132317228	81449	protein_coding	carbohydrate (N-acetylgalactosamine 4-sulfate 6-O) sulfotransferase 15 [Source:MGI Symbol;Acc:MGI:1924840]	77590
	ENSMUSG00000032937	Fshr	1.86424	0.207115	5.14405	1.36e-05	0.0012778	17	88985170	89200612	215443	protein_coding	follicle stimulating hormone receptor [Source:MGI Symbol;Acc:MGI:95583]	14309
	ENSMUSG00000026527	Rgs7	1.86306	-0.0435284	3.56974	0.00079	0.0346042	1	175059087	175492500	433414	protein_coding	regulator of G protein signaling 7 [Source:MGI Symbol;Acc:MGI:1346089]	24012
	ENSMUSG00000087110	Gm11264	1.8475	0.116589	4.8036	3.27e-05	0.00262914	4	82033312	82065890	32579	lincRNA	predicted gene 11264 [Source:MGI Symbol;Acc:MGI:3649480]	NA
	ENSMUSG00000040522	Tlr8	1.83961	2.56678	4.77003	3.56e-05	0.00278614	X	167242696	167264329	21634	protein_coding	toll-like receptor 8 [Source:MGI Symbol;Acc:MGI:2176887]	170744
	ENSMUSG00000025194	Abcc2	1.83934	0.959967	5.07731	1.61e-05	0.00149562	19	43782192	43840740	58549	protein_coding	ATP-binding cassette, sub-family C (CFTR/MRP), member 2 [Source:MGI Symbol;Acc:MGI:1352447]	12780
	ENSMUSG00000049902	4921517D22Rik	1.83813	-0.0532377	4.98176	2.06e-05	0.00180483	13	59687402	59694108	6707	protein_coding	RIKEN cDNA 4921517D22 gene [Source:MGI Symbol;Acc:MGI:1918150]	70900
	ENSMUSG00000045763	Basp1	1.82995	1.02563	5.22689	1.1e-05	0.00106766	15	25363277	25413764	50488	protein_coding	brain abundant, membrane attached signal protein 1 [Source:MGI Symbol;Acc:MGI:1917600]	70350
	ENSMUSG00000031621	Isx	1.82519	0.762049	6.31044	7.13e-07	0.000107	8	74873173	74893506	20334	protein_coding	intestine specific homeobox [Source:MGI Symbol;Acc:MGI:1918847]	71597
	ENSMUSG00000057315	Arhgap24	1.82156	0.176742	4.55525	6.2e-05	0.00443132	5	102481391	102897937	416547	protein_coding	Rho GTPase activating protein 24 [Source:MGI Symbol;Acc:MGI:1922647]	231532
	ENSMUSG00000078670	Fam174b	1.80717	1.33242	5.64029	3.81e-06	0.000432	7	73740302	73776919	36618	protein_coding	family with sequence similarity 174, member B [Source:MGI Symbol;Acc:MGI:3698178]	100038347
	ENSMUSG00000034780	B3galt1	1.78779	0.189185	3.86374	0.00037	0.0188711	2	67565871	68122689	556819	protein_coding	UDP-Gal:betaGlcNAc beta 1,3-galactosyltransferase, polypeptide 1 [Source:MGI Symbol;Acc:MGI:1349403]	26877
	ENSMUSG00000008999	Bmp7	1.77256	2.15457	4.08822	0.000207	0.0116385	2	172868012	172940321	72310	protein_coding	bone morphogenetic protein 7 [Source:MGI Symbol;Acc:MGI:103302]	12162
	ENSMUSG00000046854	Pip5kl1	1.76744	0.0656591	4.06214	0.000222	0.0122963	2	32574797	32583782	8986	protein_coding	phosphatidylinositol-4-phosphate 5-kinase-like 1 [Source:MGI Symbol;Acc:MGI:2448520]	227733
	ENSMUSG00000032487	Ptgs2	1.76428	1.35152	7.04831	1.19e-07	2.45e-05	1	150100031	150108227	8197	protein_coding	prostaglandin-endoperoxide synthase 2 [Source:MGI Symbol;Acc:MGI:97798]	19225
	ENSMUSG00000044976	Wdr72	1.76206	3.00077	8.16717	8.98e-09	3.57e-06	9	74110356	74283308	172953	protein_coding	WD repeat domain 72 [Source:MGI Symbol;Acc:MGI:3583957]	546144
	ENSMUSG00000034551	Hdx	1.75615	0.464305	5.64573	3.76e-06	0.000429	X	111569931	111697079	127149	protein_coding	highly divergent homeobox [Source:MGI Symbol;Acc:MGI:2685226]	245596
	ENSMUSG00000087611	4930458D05Rik	1.74433	0.129035	4.01079	0.000253	0.013852	5	100840797	100847167	6371	antisense	RIKEN cDNA 4930458D05 gene [Source:MGI Symbol;Acc:MGI:1923052]	NA
	ENSMUSG00000072244	Trim6	1.72634	1.88653	6.39048	5.84e-07	9.46e-05	7	104218793	104235152	16360	protein_coding	tripartite motif-containing 6 [Source:MGI Symbol;Acc:MGI:2137352]	94088
	ENSMUSG00000021198	Unc79	1.72162	1.31333	6.85431	1.89e-07	3.46e-05	12	102948859	103184065	235207	protein_coding	unc-79 homolog (C. elegans) [Source:MGI Symbol;Acc:MGI:2684729]	217843
	ENSMUSG00000086161	Gm15389	1.71271	3.43777	9.89611	2.3e-10	1.78e-07	1	107687008	107693514	6507	lincRNA	predicted gene 15389 [Source:MGI Symbol;Acc:MGI:3705287]	NA
	ENSMUSG00000021318	Gli3	1.71031	7.29476	7.42104	4.93e-08	1.25e-05	13	15463235	15730026	266792	protein_coding	GLI-Kruppel family member GLI3 [Source:MGI Symbol;Acc:MGI:95729]	14634
	ENSMUSG00000004988	Fxyd4	1.70751	0.372791	4.62745	5.12e-05	0.00381411	6	117933559	117937692	4134	protein_coding	FXYD domain-containing ion transport regulator 4 [Source:MGI Symbol;Acc:MGI:1889005]	108017
	ENSMUSG00000060548	Tnfrsf19	1.68967	1.59103	7.24406	7.47e-08	1.76e-05	14	60963875	61046490	82616	protein_coding	tumor necrosis factor receptor superfamily, member 19 [Source:MGI Symbol;Acc:MGI:1352474]	29820
	ENSMUSG00000026090	2010300C02Rik	1.68318	0.105891	4.35604	0.000103	0.00671892	1	37611677	37720085	108409	protein_coding	RIKEN cDNA 2010300C02 gene [Source:MGI Symbol;Acc:MGI:1919347]	72097
	ENSMUSG00000054667	Irs4	1.68181	0.55414	4.48235	7.45e-05	0.00521137	X	141710998	141725263	14266	protein_coding	insulin receptor substrate 4 [Source:MGI Symbol;Acc:MGI:1338009]	16370
	ENSMUSG00000038216	Pnmt	1.67766	0.7028	6.47094	4.79e-07	7.87e-05	11	98386450	98388181	1732	protein_coding	phenylethanolamine-N-methyltransferase [Source:MGI Symbol;Acc:MGI:97724]	18948
	ENSMUSG00000025104	Hdgfl3	1.67707	1.90431	7.59521	3.29e-08	9.36e-06	7	81881251	81934473	53223	protein_coding	HDGF like 3 [Source:MGI Symbol;Acc:MGI:1352760]	29877
	ENSMUSG00000041119	Pde9a	1.66902	1.71487	7.19383	8.41e-08	1.93e-05	17	31386234	31476310	90077	protein_coding	phosphodiesterase 9A [Source:MGI Symbol;Acc:MGI:1277179]	18585
	ENSMUSG00000024381	Bin1	1.6613	0.287738	4.86833	2.74e-05	0.00233011	18	32377217	32435736	58520	protein_coding	bridging integrator 1 [Source:MGI Symbol;Acc:MGI:108092]	30948
	ENSMUSG00000006711	D130043K22Rik	1.657	-0.198177	3.75318	0.000487	0.0233741	13	24845135	24901270	56136	protein_coding	RIKEN cDNA D130043K22 gene [Source:MGI Symbol;Acc:MGI:3036268]	210108
	ENSMUSG00000022941	Ripply3	1.649	1.30326	6.3183	6.97e-07	0.000107	16	94328420	94336935	8516	protein_coding	ripply transcriptional repressor 3 [Source:MGI Symbol;Acc:MGI:2181192]	170765
	ENSMUSG00000020553	Pctp	1.64889	0.0552777	4.31793	0.000114	0.00723406	11	89982665	90002894	20230	protein_coding	phosphatidylcholine transfer protein [Source:MGI Symbol;Acc:MGI:107375]	18559
	ENSMUSG00000059430	Actg2	1.64151	2.115	7.79835	2.06e-08	6.84e-06	6	83512905	83536265	23361	protein_coding	actin, gamma 2, smooth muscle, enteric [Source:MGI Symbol;Acc:MGI:104589]	11468
	ENSMUSG00000087394	Gm12945	1.63441	0.617893	5.04176	1.75e-05	0.00157569	4	126323599	126325237	1639	processed_transcript	predicted gene 12945 [Source:MGI Symbol;Acc:MGI:3704237]	NA
	ENSMUSG00000097566	A930024N18Rik	1.62485	-0.139236	4.09683	0.000201	0.0113361	17	15375000	15379475	4476	lincRNA	RIKEN cDNA A930024N18 gene [Source:MGI Symbol;Acc:MGI:4360907]	NA
	ENSMUSG00000051769	Wfdc15a	1.62172	1.50311	7.69967	2.59e-08	7.67e-06	2	164198863	164200130	1268	protein_coding	WAP four-disulfide core domain 15A [Source:MGI Symbol;Acc:MGI:1915471]	68221
	ENSMUSG00000102424	Paupar	1.61553	2.29282	7.98723	1.34e-08	5.06e-06	2	105657862	105661343	3482	lincRNA	Pax6 upstream antisense RNA [Source:MGI Symbol;Acc:MGI:5543919]	NA
	ENSMUSG00000039457	Ppl	1.60202	-0.00176699	3.80909	0.00042	0.0207624	16	5086291	5132421	46131	protein_coding	periplakin [Source:MGI Symbol;Acc:MGI:1194898]	19041
	ENSMUSG00000021186	Fbln5	1.58998	2.05452	5.57146	4.52e-06	0.0005	12	101746565	101819055	72491	protein_coding	fibulin 5 [Source:MGI Symbol;Acc:MGI:1346091]	23876
	ENSMUSG00000032549	Rab6b	1.58202	1.50661	6.8074	2.11e-07	3.82e-05	9	103111787	103185276	73490	protein_coding	RAB6B, member RAS oncogene family [Source:MGI Symbol;Acc:MGI:107283]	270192
	ENSMUSG00000021953	Tdh	1.57685	0.322356	4.32767	0.000111	0.00706549	14	63492347	63509092	16746	protein_coding	L-threonine dehydrogenase [Source:MGI Symbol;Acc:MGI:1926231]	58865
	ENSMUSG00000021846	Peli2	1.57424	3.76256	10.056	1.67e-10	1.45e-07	14	48120823	48281575	160753	protein_coding	pellino 2 [Source:MGI Symbol;Acc:MGI:1891445]	93834
	ENSMUSG00000034825	Nrip3	1.57306	-0.0574428	4.11417	0.000192	0.0109024	7	109758055	109782025	23971	protein_coding	nuclear receptor interacting protein 3 [Source:MGI Symbol;Acc:MGI:1925843]	78593
	ENSMUSG00000022867	Usp25	1.56974	0.77146	5.67825	3.45e-06	0.0004	16	77013706	77116780	103075	protein_coding	ubiquitin specific peptidase 25 [Source:MGI Symbol;Acc:MGI:1353655]	30940
	ENSMUSG00000029822	Osbpl3	1.55878	1.04238	3.9294	0.000308	0.0163811	6	50293330	50456201	162872	protein_coding	oxysterol binding protein-like 3 [Source:MGI Symbol;Acc:MGI:1918970]	71720
	ENSMUSG00000029810	Tmem176b	1.54326	1.73252	5.564	4.6e-06	0.000505	6	48833818	48841496	7679	protein_coding	transmembrane protein 176B [Source:MGI Symbol;Acc:MGI:1916348]	65963
	ENSMUSG00000027520	Zdbf2	1.5408	3.14346	10.2975	1.04e-10	1.11e-07	1	63273265	63314576	41312	protein_coding	zinc finger, DBF-type containing 2 [Source:MGI Symbol;Acc:MGI:1921134]	73884
	ENSMUSG00000056380	Gpr50	1.53978	2.15414	5.87214	2.11e-06	0.000265	X	71663667	71669257	5591	protein_coding	G-protein-coupled receptor 50 [Source:MGI Symbol;Acc:MGI:1333877]	14765
	ENSMUSG00000034118	Tpst1	1.53418	1.01686	4.18175	0.000161	0.00949362	5	130073326	130135729	62404	protein_coding	protein-tyrosine sulfotransferase 1 [Source:MGI Symbol;Acc:MGI:1298231]	22021
	ENSMUSG00000026109	Tmeff2	1.53319	1.81238	5.36143	7.71e-06	0.000801	1	50900647	51187270	286624	protein_coding	transmembrane protein with EGF-like and two follistatin-like domains 2 [Source:MGI Symbol;Acc:MGI:1861735]	56363
	ENSMUSG00000015090	Ptgds	1.52583	1.8747	6.63588	3.2e-07	5.53e-05	2	25466709	25470046	3338	protein_coding	prostaglandin D2 synthase (brain) [Source:MGI Symbol;Acc:MGI:99261]	19215
	ENSMUSG00000027082	Tfpi	1.52548	1.77091	5.25358	1.02e-05	0.00101762	2	84432855	84476775	43921	protein_coding	tissue factor pathway inhibitor [Source:MGI Symbol;Acc:MGI:1095418]	21788
	ENSMUSG00000003283	Hck	1.52034	0.273716	5.05374	1.7e-05	0.00154362	2	153108468	153151441	42974	protein_coding	hemopoietic cell kinase [Source:MGI Symbol;Acc:MGI:96052]	15162
	ENSMUSG00000000078	Klf6	1.51982	1.25925	4.95973	2.16e-05	0.00187993	13	5861482	5870394	8913	protein_coding	Kruppel-like factor 6 [Source:MGI Symbol;Acc:MGI:1346318]	23849
	ENSMUSG00000015599	Ttbk1	1.51848	0.768182	4.45631	7.92e-05	0.00545852	17	46442448	46487675	45228	protein_coding	tau tubulin kinase 1 [Source:MGI Symbol;Acc:MGI:2147036]	106763
	ENSMUSG00000022228	Zscan26	1.51227	3.17674	6.15059	1.05e-06	0.000145	13	21442180	21453730	11551	protein_coding	zinc finger and SCAN domain containing 26 [Source:MGI Symbol;Acc:MGI:3531417]	432731
	ENSMUSG00000021959	Lats2	1.50642	2.14203	5.28614	9.34e-06	0.000964	14	57689662	57758388	68727	protein_coding	large tumor suppressor 2 [Source:MGI Symbol;Acc:MGI:1354386]	50523
	ENSMUSG00000031748	Gnao1	1.49879	0.476925	4.7795	3.43e-05	0.0027337	8	93809966	93969388	159423	protein_coding	guanine nucleotide binding protein, alpha O [Source:MGI Symbol;Acc:MGI:95775]	14681
	ENSMUSG00000040140	Tdrd6	1.49041	0.529837	4.27795	0.000125	0.00784178	17	43615335	43630299	14965	protein_coding	tudor domain containing 6 [Source:MGI Symbol;Acc:MGI:2679727]	210510
	ENSMUSG00000059146	Ntrk3	1.47905	1.1198	4.85273	2.84e-05	0.0023596	7	78175959	78738012	562054	protein_coding	neurotrophic tyrosine kinase, receptor, type 3 [Source:MGI Symbol;Acc:MGI:97385]	18213
	ENSMUSG00000013766	Ly6g6e	1.47021	0.867436	4.39015	9.38e-05	0.006249	17	35076902	35078804	1903	protein_coding	lymphocyte antigen 6 complex, locus G6E [Source:MGI Symbol;Acc:MGI:1917524]	70274
	ENSMUSG00000055675	Kbtbd11	1.46745	2.61775	6.27783	7.68e-07	0.000113	8	15011025	15033333	22309	protein_coding	kelch repeat and BTB (POZ) domain containing 11 [Source:MGI Symbol;Acc:MGI:1922151]	74901
	ENSMUSG00000046352	Gjb2	1.46682	2.71975	7.03833	1.21e-07	2.45e-05	14	57098600	57104702	6103	protein_coding	gap junction protein, beta 2 [Source:MGI Symbol;Acc:MGI:95720]	14619
	ENSMUSG00000024302	Dtna	1.46501	4.10039	11.0286	2.55e-11	4.45e-08	18	23415135	23659715	244581	protein_coding	dystrobrevin alpha [Source:MGI Symbol;Acc:MGI:106039]	13527
	ENSMUSG00000023915	Tnfrsf21	1.45825	3.55863	5.77765	2.68e-06	0.000316	17	43016555	43089188	72634	protein_coding	tumor necrosis factor receptor superfamily, member 21 [Source:MGI Symbol;Acc:MGI:2151075]	94185
	ENSMUSG00000020303	Stc2	1.45519	2.58516	6.35554	6.34e-07	0.0001	11	31357307	31370074	12768	protein_coding	stanniocalcin 2 [Source:MGI Symbol;Acc:MGI:1316731]	20856
	ENSMUSG00000022456	Sept3	1.45337	2.91906	7.44041	4.71e-08	1.21e-05	15	82274893	82294574	19682	protein_coding	septin 3 [Source:MGI Symbol;Acc:MGI:1345148]	24050
	ENSMUSG00000003271	Sult2b1	1.45292	0.696822	3.98252	0.000268	0.0145022	7	45729983	45784669	54687	protein_coding	sulfotransferase family, cytosolic, 2B, member 1 [Source:MGI Symbol;Acc:MGI:1926342]	54200
	ENSMUSG00000021069	Pygl	1.45182	3.07188	7.39307	5.26e-08	1.31e-05	12	70190811	70231488	40678	protein_coding	liver glycogen phosphorylase [Source:MGI Symbol;Acc:MGI:97829]	110095
	ENSMUSG00000039741	Bahcc1	1.44301	0.674366	3.71918	0.000524	0.0248277	11	120232947	120292296	59350	protein_coding	BAH domain and coiled-coil containing 1 [Source:MGI Symbol;Acc:MGI:2679272]	268515
	ENSMUSG00000031026	Trim66	1.44114	0.708656	4.53654	6.42e-05	0.00453991	7	109449006	109508134	59129	protein_coding	tripartite motif-containing 66 [Source:MGI Symbol;Acc:MGI:2152406]	330627
	ENSMUSG00000045775	Slc16a5	1.43771	0.208029	3.90819	0.000323	0.0170034	11	115462474	115474398	11925	protein_coding	solute carrier family 16 (monocarboxylic acid transporters), member 5 [Source:MGI Symbol;Acc:MGI:2443515]	217316
	ENSMUSG00000037736	Limch1	1.43465	0.888737	4.22806	0.000142	0.00865265	5	66745827	67057158	311332	protein_coding	LIM and calponin homology domains 1 [Source:MGI Symbol;Acc:MGI:1924819]	77569
	ENSMUSG00000031853	Map3k21	1.43298	3.77494	9.00968	1.43e-09	7.79e-07	8	125910450	125947440	36991	protein_coding	mitogen-activated protein kinase kinase kinase 21 [Source:MGI Symbol;Acc:MGI:2385307]	234878
	ENSMUSG00000026285	Pdcd1	1.42468	0.0990049	3.89339	0.000336	0.0175176	1	94038305	94052553	14249	protein_coding	programmed cell death 1 [Source:MGI Symbol;Acc:MGI:104879]	18566
	ENSMUSG00000079471	Mymx	1.41875	1.12324	5.1871	1.2e-05	0.0011626	17	45600971	45602102	1132	protein_coding	myomixer, myoblast fusion factor [Source:MGI Symbol;Acc:MGI:3649059]	653016
	ENSMUSG00000070407	Hs3st3b1	1.41527	0.87553	4.36879	9.89e-05	0.00649933	11	63885792	63922290	36499	protein_coding	heparan sulfate (glucosamine) 3-O-sulfotransferase 3B1 [Source:MGI Symbol;Acc:MGI:1333853]	54710
	ENSMUSG00000023046	Igfbp6	1.41426	0.646276	4.85227	2.84e-05	0.0023596	15	102144362	102149511	5150	protein_coding	insulin-like growth factor binding protein 6 [Source:MGI Symbol;Acc:MGI:96441]	16012
	ENSMUSG00000010760	Phlda2	1.41243	1.96652	7.04388	1.2e-07	2.45e-05	7	143501545	143503150	1606	protein_coding	pleckstrin homology like domain, family A, member 2 [Source:MGI Symbol;Acc:MGI:1202307]	22113
	ENSMUSG00000026888	Grb14	1.3987	1.02411	3.46895	0.000984	0.0412854	2	64912476	65024987	112512	protein_coding	growth factor receptor bound protein 14 [Source:MGI Symbol;Acc:MGI:1355324]	50915
	ENSMUSG00000062257	Opcml	1.38051	0.121362	3.87341	0.000353	0.0180646	9	27790775	28925410	1134636	protein_coding	opioid binding protein/cell adhesion molecule-like [Source:MGI Symbol;Acc:MGI:97397]	330908
	ENSMUSG00000054855	Rnd1	1.38023	1.59542	6.67511	2.9e-07	5.18e-05	15	98663421	98677461	14041	protein_coding	Rho family GTPase 1 [Source:MGI Symbol;Acc:MGI:2444878]	223881
	ENSMUSG00000041530	Ago1	1.37986	1.30549	5.88102	2.06e-06	0.000264	4	126435012	126468583	33572	protein_coding	argonaute RISC catalytic subunit 1 [Source:MGI Symbol;Acc:MGI:2446630]	236511
	ENSMUSG00000014030	Pax5	1.37748	4.42917	10.2215	1.2e-10	1.2e-07	4	44524757	44710487	185731	protein_coding	paired box 5 [Source:MGI Symbol;Acc:MGI:97489]	18507
	ENSMUSG00000023902	Zscan10	1.37449	0.921523	5.05615	1.68e-05	0.0015403	17	23600856	23611019	10164	protein_coding	zinc finger and SCAN domain containing 10 [Source:MGI Symbol;Acc:MGI:3040700]	332221
	ENSMUSG00000075033	Nxpe3	1.36113	-0.202895	3.41632	0.00112037	0.0452753	16	55839953	55895285	55333	protein_coding	neurexophilin and PC-esterase domain family, member 3 [Source:MGI Symbol;Acc:MGI:2686598]	385658
	ENSMUSG00000030263	Lrmp	1.35912	1.81494	6.14198	1.07e-06	0.000147	6	145115653	145174934	59282	protein_coding	lymphoid-restricted membrane protein [Source:MGI Symbol;Acc:MGI:108424]	16970
	ENSMUSG00000064373	Selenop	1.35804	2.32552	4.58598	5.64e-05	0.0041141	15	3268547	3280508	11962	protein_coding	selenoprotein P [Source:MGI Symbol;Acc:MGI:894288]	20363
	ENSMUSG00000045532	C1ql1	1.35393	0.421308	4.35703	0.000102	0.00665779	11	102939264	102946688	7425	protein_coding	complement component 1, q subcomponent-like 1 [Source:MGI Symbol;Acc:MGI:1344400]	23829
	ENSMUSG00000030123	Plxnd1	1.35112	1.91249	7.11215	1.02e-07	2.21e-05	6	115954811	115995005	40195	protein_coding	plexin D1 [Source:MGI Symbol;Acc:MGI:2154244]	67784
	ENSMUSG00000085788	4930470G03Rik	1.34203	1.27889	4.84028	2.93e-05	0.0023988	13	21440471	21445934	5464	bidirectional_promoter_lncRNA	RIKEN cDNA 4930470G03 gene [Source:MGI Symbol;Acc:MGI:1922171]	NA
	ENSMUSG00000085067	Gm15631	1.34113	1.57813	3.81431	0.00041	0.0203733	6	105673064	105677581	4518	lincRNA	predicted gene 15631 [Source:MGI Symbol;Acc:MGI:3783075]	NA
	ENSMUSG00000093847	Gm5039	1.33721	0.722345	4.11742	0.000189	0.0107868	12	88320122	88324026	3905	protein_coding	predicted gene 5039 [Source:MGI Symbol;Acc:MGI:3648085]	NA
	ENSMUSG00000035930	Chst4	1.31841	0.425821	3.85089	0.000373	0.0189508	8	110029153	110039740	10588	protein_coding	carbohydrate (chondroitin 6/keratan) sulfotransferase 4 [Source:MGI Symbol;Acc:MGI:1349479]	26887
	ENSMUSG00000029348	Asphd2	1.31269	0.0892931	3.9422	0.000295	0.0158764	5	112384354	112394866	10513	protein_coding	aspartate beta-hydroxylase domain containing 2 [Source:MGI Symbol;Acc:MGI:1920148]	72898
	ENSMUSG00000034135	Sik3	1.3123	2.35622	6.64189	3.15e-07	5.53e-05	9	46012820	46224194	211375	protein_coding	SIK family kinase 3 [Source:MGI Symbol;Acc:MGI:2446296]	70661
	ENSMUSG00000035831	Krt25	1.30407	2.90436	5.79148	2.58e-06	0.000307	11	99315516	99322951	7436	protein_coding	keratin 25 [Source:MGI Symbol;Acc:MGI:1918060]	70810
	ENSMUSG00000030772	Dkk3	1.29885	2.72456	9.14338	1.08e-09	6.53e-07	7	112116017	112159057	43041	protein_coding	dickkopf WNT signaling pathway inhibitor 3 [Source:MGI Symbol;Acc:MGI:1354952]	50781
	ENSMUSG00000034520	Gjc1	1.2974	0.0024541	3.45357	0.00101719	0.0422938	11	102799579	102819700	20122	protein_coding	gap junction protein, gamma 1 [Source:MGI Symbol;Acc:MGI:95718]	14615
	ENSMUSG00000010175	Prox1	1.29037	0.368034	4.14019	0.000178	0.0102653	1	190118035	190170714	52680	protein_coding	prospero homeobox 1 [Source:MGI Symbol;Acc:MGI:97772]	19130
	ENSMUSG00000034057	Myrfl	1.28646	0.133132	3.7023	0.000543	0.0254807	10	116776535	116896919	120385	protein_coding	myelin regulatory factor-like [Source:MGI Symbol;Acc:MGI:2685085]	237558
	ENSMUSG00000041642	Kif21b	1.28173	3.19594	6.30909	7.1e-07	0.000107	1	136131389	136177998	46610	protein_coding	kinesin family member 21B [Source:MGI Symbol;Acc:MGI:109234]	16565
	ENSMUSG00000027004	Frzb	1.27388	0.421224	3.62642	0.000658	0.029659	2	80411970	80447625	35656	protein_coding	frizzled-related protein [Source:MGI Symbol;Acc:MGI:892032]	20378
	ENSMUSG00000041000	Trim62	1.27377	1.01813	4.46321	7.73e-05	0.00538457	4	128883580	128911328	27749	protein_coding	tripartite motif-containing 62 [Source:MGI Symbol;Acc:MGI:1914775]	67525
	ENSMUSG00000048402	Gli2	1.27258	4.26144	7.83018	1.92e-08	6.63e-06	1	118834132	119053619	219488	protein_coding	GLI-Kruppel family member GLI2 [Source:MGI Symbol;Acc:MGI:95728]	14633
	ENSMUSG00000005917	Otx1	1.271	5.4144	7.76651	2.22e-08	6.95e-06	11	21994764	22002897	8134	protein_coding	orthodenticle homeobox 1 [Source:MGI Symbol;Acc:MGI:97450]	18423
	ENSMUSG00000024420	Zfp521	1.26991	3.28309	6.95715	1.47e-07	2.82e-05	18	13687013	13972733	285721	protein_coding	zinc finger protein 521 [Source:MGI Symbol;Acc:MGI:95459]	225207
	ENSMUSG00000062960	Kdr	1.26766	1.50325	4.20435	0.000151	0.00900032	5	75932827	75978458	45632	protein_coding	kinase insert domain protein receptor [Source:MGI Symbol;Acc:MGI:96683]	16542
	ENSMUSG00000050549	Fam241a	1.26692	0.67001	4.18951	0.000156	0.0092705	3	127869058	127896324	27267	protein_coding	family with sequence similarity 241, member A [Source:MGI Symbol;Acc:MGI:1917867]	70617
	ENSMUSG00000029314	Gpat3	1.26526	1.1252	3.65756	0.000608	0.0278575	5	100845713	100899102	53390	protein_coding	glycerol-3-phosphate acyltransferase 3 [Source:MGI Symbol;Acc:MGI:3603816]	231510
	ENSMUSG00000026827	Gpd2	1.26274	5.25928	7.00808	1.3e-07	2.59e-05	2	57237635	57370719	133085	protein_coding	glycerol phosphate dehydrogenase 2, mitochondrial [Source:MGI Symbol;Acc:MGI:99778]	14571
	ENSMUSG00000092060	Bend4	1.25753	-0.0466667	3.51755	0.000865	0.0372982	5	67392147	67428310	36164	protein_coding	BEN domain containing 4 [Source:MGI Symbol;Acc:MGI:3648414]	666938
	ENSMUSG00000050967	Creg2	1.2491	2.16155	5.7975	2.54e-06	0.000305	1	39618406	39651474	33069	protein_coding	cellular repressor of E1A-stimulated genes 2 [Source:MGI Symbol;Acc:MGI:1928333]	263764
	ENSMUSG00000109695	Gm31166	1.24632	1.14858	4.70002	4.2e-05	0.00319462	19	5512528	5550368	37841	transcribed_processed_pseudogene	predicted gene, 31166 [Source:MGI Symbol;Acc:MGI:5590325]	102633307
	ENSMUSG00000024600	Slc27a6	1.24577	0.459047	3.50077	0.000902	0.0384085	18	58556257	58612773	56517	protein_coding	solute carrier family 27 (fatty acid transporter), member 6 [Source:MGI Symbol;Acc:MGI:3036230]	225579
	ENSMUSG00000071470	Ccnb1ip1	1.24214	1.73341	4.78769	3.35e-05	0.00268036	14	50789248	50807732	18485	protein_coding	cyclin B1 interacting protein 1 [Source:MGI Symbol;Acc:MGI:2685134]	239083
	ENSMUSG00000090071	Cdk5r2	1.2382	2.08185	3.57123	0.000755	0.0332879	1	74854934	74857732	2799	protein_coding	cyclin-dependent kinase 5, regulatory subunit 2 (p39) [Source:MGI Symbol;Acc:MGI:1330828]	12570
	ENSMUSG00000003585	Sec14l2	1.23375	0.954523	4.45815	7.83e-05	0.00542492	11	4097039	4123415	26377	protein_coding	SEC14-like lipid binding 2 [Source:MGI Symbol;Acc:MGI:1915065]	67815
	ENSMUSG00000024088	4930583I09Rik	1.22992	1.13423	3.62872	0.000653	0.0295372	17	64832523	64836071	3549	protein_coding	RIKEN cDNA 4930583I09 gene [Source:MGI Symbol;Acc:MGI:1925307]	78057
	ENSMUSG00000024421	Lama3	1.22183	1.43719	4.3841	9.47e-05	0.00628284	18	12333819	12583013	249195	protein_coding	laminin, alpha 3 [Source:MGI Symbol;Acc:MGI:99909]	16774
	ENSMUSG00000051455	Meioc	1.21042	3.17013	5.23846	1.05e-05	0.00103886	11	102663716	102682237	18522	protein_coding	meiosis specific with coiled-coil domain [Source:MGI Symbol;Acc:MGI:2686410]	268491
	ENSMUSG00000057329	Bcl2	1.20973	1.10701	4.21544	0.000146	0.00880468	1	106538178	106714274	176097	protein_coding	B cell leukemia/lymphoma 2 [Source:MGI Symbol;Acc:MGI:88138]	12043
	ENSMUSG00000067764	Xlr5c	1.20454	1.94273	6.16982	1e-06	0.000141	X	73282896	73292976	10081	protein_coding	X-linked lymphocyte-regulated 5C [Source:MGI Symbol;Acc:MGI:1350981]	27084
	ENSMUSG00000025915	Sgk3	1.19448	1.16265	3.42929	0.00107608	0.0438695	1	9798107	9900845	102739	protein_coding	serum/glucocorticoid regulated kinase 3 [Source:MGI Symbol;Acc:MGI:2182368]	170755
	ENSMUSG00000105867	Gm42517	1.19375	0.144628	3.45682	0.00100457	0.0418943	5	108366073	108367922	1850	protein_coding	predicted gene 42517 [Source:MGI Symbol;Acc:MGI:5662654]	NA
	ENSMUSG00000021703	Serinc5	1.1928	3.33179	7.45012	4.6e-08	1.21e-05	13	92611091	92711947	100857	protein_coding	serine incorporator 5 [Source:MGI Symbol;Acc:MGI:2444223]	218442
	ENSMUSG00000025289	Prdx4	1.19263	1.89881	4.5425	6.3e-05	0.00447406	X	155323918	155340754	16837	protein_coding	peroxiredoxin 4 [Source:MGI Symbol;Acc:MGI:1859815]	53381
	ENSMUSG00000005553	Atp4a	1.19251	0.719677	3.38629	0.00119768	0.0479381	7	30712209	30725534	13326	protein_coding	ATPase, H+/K+ exchanging, gastric, alpha polypeptide [Source:MGI Symbol;Acc:MGI:88113]	11944
	ENSMUSG00000001240	Ramp2	1.19004	0.957582	3.51173	0.000875	0.0376363	11	101246028	101259546	13519	protein_coding	receptor (calcitonin) activity modifying protein 2 [Source:MGI Symbol;Acc:MGI:1859650]	54409
	ENSMUSG00000041607	Mbp	1.18922	2.58791	6.63264	3.22e-07	5.53e-05	18	82475146	82585637	110492	protein_coding	myelin basic protein [Source:MGI Symbol;Acc:MGI:96925]	17196
	ENSMUSG00000028845	Tekt2	1.18916	2.71791	6.00407	1.51e-06	0.000203	4	126322121	126325688	3568	protein_coding	tektin 2 [Source:MGI Symbol;Acc:MGI:1346335]	24084
	ENSMUSG00000025352	Gdf11	1.18884	1.86856	5.13446	1.37e-05	0.00128296	10	128882295	128891718	9424	protein_coding	growth differentiation factor 11 [Source:MGI Symbol;Acc:MGI:1338027]	14561
	ENSMUSG00000028020	Glrb	1.18592	0.926444	3.79269	0.000431	0.0211975	3	80843599	80913660	70062	protein_coding	glycine receptor, beta subunit [Source:MGI Symbol;Acc:MGI:95751]	14658
	ENSMUSG00000054364	Rhob	1.18375	3.0623	7.76771	2.21e-08	6.95e-06	12	8497661	8500009	2349	protein_coding	ras homolog family member B [Source:MGI Symbol;Acc:MGI:107949]	11852
	ENSMUSG00000040812	Agbl2	1.18205	1.98795	4.69075	4.3e-05	0.00325198	2	90782727	90834437	51711	protein_coding	ATP/GTP binding protein-like 2 [Source:MGI Symbol;Acc:MGI:2443254]	271813
	ENSMUSG00000045777	Ifitm10	1.17543	0.974549	3.99748	0.000255	0.0139546	7	142325837	142373753	47917	protein_coding	interferon induced transmembrane protein 10 [Source:MGI Symbol;Acc:MGI:2444776]	320802
	ENSMUSG00000050534	Htr5b	1.17528	1.53186	4.27274	0.000126	0.00784178	1	121509842	121528465	18624	protein_coding	5-hydroxytryptamine (serotonin) receptor 5B [Source:MGI Symbol;Acc:MGI:96284]	15564
	ENSMUSG00000071176	Arhgef10	1.17226	2.31442	5.46781	5.86e-06	0.000623	8	14911663	15001085	89423	protein_coding	Rho guanine nucleotide exchange factor (GEF) 10 [Source:MGI Symbol;Acc:MGI:2444453]	234094
	ENSMUSG00000055078	Gabra5	1.15568	2.61864	4.55558	6.08e-05	0.00436873	7	57407672	57510059	102388	protein_coding	gamma-aminobutyric acid (GABA) A receptor, subunit alpha 5 [Source:MGI Symbol;Acc:MGI:95617]	110886
	ENSMUSG00000024451	Arap3	1.14914	1.33491	3.50936	0.00088	0.0376959	18	37972624	37997574	24951	protein_coding	ArfGAP with RhoGAP domain, ankyrin repeat and PH domain 3 [Source:MGI Symbol;Acc:MGI:2147274]	106952
	ENSMUSG00000030551	Nr2f2	1.14467	0.498091	3.69729	0.000548	0.0255352	7	70351944	70366735	14792	protein_coding	nuclear receptor subfamily 2, group F, member 2 [Source:MGI Symbol;Acc:MGI:1352452]	11819
	ENSMUSG00000042797	Aqp11	1.14248	0.937883	3.88645	0.000339	0.0175528	7	97724006	97738289	14284	protein_coding	aquaporin 11 [Source:MGI Symbol;Acc:MGI:1913583]	66333
	ENSMUSG00000036181	Hist1h1c	1.14248	0.820702	3.89442	0.000332	0.017394	13	23738808	23740367	1560	protein_coding	histone cluster 1, H1c [Source:MGI Symbol;Acc:MGI:1931526]	50708
	ENSMUSG00000063506	Arhgap22	1.13677	0.978826	4.19616	0.000153	0.00913352	14	33214026	33369934	155909	protein_coding	Rho GTPase activating protein 22 [Source:MGI Symbol;Acc:MGI:2443418]	239027
	ENSMUSG00000003948	Mmd	1.12885	2.22626	5.83715	2.3e-06	0.000281	11	90249456	90278589	29134	protein_coding	monocyte to macrophage differentiation-associated [Source:MGI Symbol;Acc:MGI:1914718]	67468
	ENSMUSG00000041731	Pgm5	1.11768	0.474709	3.46201	0.000989	0.0413785	19	24683016	24861855	178840	protein_coding	phosphoglucomutase 5 [Source:MGI Symbol;Acc:MGI:1925668]	226041
	ENSMUSG00000030562	Nox4	1.11469	1.8935	4.21862	0.000145	0.00876939	7	87246096	87398710	152615	protein_coding	NADPH oxidase 4 [Source:MGI Symbol;Acc:MGI:1354184]	50490
	ENSMUSG00000074252	Gm10654	1.10725	1.30004	4.28654	0.000122	0.00769877	8	70931405	70933037	1633	TEC	predicted gene 10654 [Source:MGI Symbol;Acc:MGI:3643366]	NA
	ENSMUSG00000049502	Dtx3l	1.10052	4.73422	6.18646	9.62e-07	0.000137	16	35926511	35939151	12641	protein_coding	deltex 3-like, E3 ubiquitin ligase [Source:MGI Symbol;Acc:MGI:2656973]	209200
	ENSMUSG00000027075	Slc43a1	1.1003	1.96329	3.61975	0.000666	0.0299151	2	84838850	84863594	24745	protein_coding	solute carrier family 43, member 1 [Source:MGI Symbol;Acc:MGI:1931352]	72401
	ENSMUSG00000038305	Spats2l	1.09736	1.45391	3.42766	0.00107713	0.0438695	1	57774162	57948394	174233	protein_coding	spermatogenesis associated, serine-rich 2-like [Source:MGI Symbol;Acc:MGI:1914448]	67198
	ENSMUSG00000041809	Efhc1	1.0953	1.62893	4.06185	0.000216	0.0120583	1	20951626	20990841	39216	protein_coding	EF-hand domain (C-terminal) containing 1 [Source:MGI Symbol;Acc:MGI:1919127]	71877
	ENSMUSG00000042265	Trem1	1.08394	0.981878	4.59979	5.43e-05	0.00399946	17	48232768	48246924	14157	protein_coding	triggering receptor expressed on myeloid cells 1 [Source:MGI Symbol;Acc:MGI:1930005]	58217
	ENSMUSG00000042436	Mfap4	1.08258	0.952648	3.42156	0.0010932	0.044394	11	61485431	61488900	3470	protein_coding	microfibrillar-associated protein 4 [Source:MGI Symbol;Acc:MGI:1342276]	76293
	ENSMUSG00000002769	Gnmt	1.07647	1.37917	4.26303	0.000129	0.00795934	17	46725664	46729168	3505	protein_coding	glycine N-methyltransferase [Source:MGI Symbol;Acc:MGI:1202304]	14711
	ENSMUSG00000033470	Cysltr2	1.07608	3.31714	6.07586	1.27e-06	0.000171	14	73025603	73049114	23512	protein_coding	cysteinyl leukotriene receptor 2 [Source:MGI Symbol;Acc:MGI:1917336]	70086
	ENSMUSG00000026185	Igfbp5	1.07588	1.57613	3.40022	0.00115261	0.0462672	1	72857932	72874884	16953	protein_coding	insulin-like growth factor binding protein 5 [Source:MGI Symbol;Acc:MGI:96440]	16011
	ENSMUSG00000058147	Xlr3c	1.071	1.62952	3.93772	0.000297	0.015919	X	73254540	73265390	10851	protein_coding	X-linked lymphocyte-regulated 3C [Source:MGI Symbol;Acc:MGI:3047103]	22446
	ENSMUSG00000009350	Mpo	1.06518	2.76111	5.93577	1.8e-06	0.000234	11	87793581	87804413	10833	protein_coding	myeloperoxidase [Source:MGI Symbol;Acc:MGI:97137]	17523
	ENSMUSG00000038128	Camk4	1.06349	2.47964	4.57855	5.73e-05	0.00415794	18	32939041	33195767	256727	protein_coding	calcium/calmodulin-dependent protein kinase IV [Source:MGI Symbol;Acc:MGI:88258]	12326
	ENSMUSG00000034390	Cmip	1.06284	1.02061	3.64172	0.000629	0.028561	8	117257064	117459430	202367	protein_coding	c-Maf inducing protein [Source:MGI Symbol;Acc:MGI:1921690]	74440
	ENSMUSG00000027164	Traf6	1.06147	1.697	3.69656	0.000548	0.0255352	2	101678429	101701669	23241	protein_coding	TNF receptor-associated factor 6 [Source:MGI Symbol;Acc:MGI:108072]	22034
	ENSMUSG00000073102	Drc1	1.05069	1.93662	4.16047	0.000168	0.00979132	5	30281388	30366695	85308	protein_coding	dynein regulatory complex subunit 1 [Source:MGI Symbol;Acc:MGI:2685906]	381738
	ENSMUSG00000097454	Gm26892	1.04557	1.93866	4.32354	0.000111	0.00706549	1	132036805	132067945	31141	lincRNA	predicted gene, 26892 [Source:MGI Symbol;Acc:MGI:5477386]	NA
	ENSMUSG00000021539	Lect2	1.0439	1.41049	4.71062	4.08e-05	0.0031557	13	56542464	56548502	6039	protein_coding	leukocyte cell-derived chemotaxin 2 [Source:MGI Symbol;Acc:MGI:1278342]	16841
	ENSMUSG00000024598	Fbn2	1.04363	1.61751	4.39616	9.17e-05	0.00613886	18	58008623	58209926	201304	protein_coding	fibrillin 2 [Source:MGI Symbol;Acc:MGI:95490]	14119
	ENSMUSG00000041477	Dcp1b	1.03846	1.5477	3.49644	0.000906	0.0384787	6	119175253	119221616	46364	protein_coding	decapping mRNA 1B [Source:MGI Symbol;Acc:MGI:2442404]	319618
	ENSMUSG00000026630	Batf3	1.03299	0.924768	3.77766	0.000446	0.0216578	1	191097847	191108945	11099	protein_coding	basic leucine zipper transcription factor, ATF-like 3 [Source:MGI Symbol;Acc:MGI:1925491]	381319
	ENSMUSG00000033356	Pus7l	1.03254	1.54221	3.80262	0.000419	0.0207624	15	94522688	94543547	20860	protein_coding	pseudouridylate synthase 7-like [Source:MGI Symbol;Acc:MGI:1926145]	78895
	ENSMUSG00000090958	Lrrc32	1.02572	2.57467	5.25816	9.99e-06	0.00100858	7	98489283	98502181	12899	protein_coding	leucine rich repeat containing 32 [Source:MGI Symbol;Acc:MGI:93882]	434215
	ENSMUSG00000070643	Sox13	1.02501	1.26373	3.83867	0.000382	0.0193099	1	133382303	133424377	42075	protein_coding	SRY (sex determining region Y)-box 13 [Source:MGI Symbol;Acc:MGI:98361]	20668
	ENSMUSG00000020029	Nudt4	1.02433	5.33591	7.37455	5.48e-08	1.34e-05	10	95547007	95564146	17140	protein_coding	nudix (nucleoside diphosphate linked moiety X)-type motif 4 [Source:MGI Symbol;Acc:MGI:1918457]	71207
	ENSMUSG00000111577	Gm47136	1.01679	2.66112	5.16865	1.26e-05	0.00120699	9	122687068	122714333	27266	lincRNA	predicted gene, 47136 [Source:MGI Symbol;Acc:MGI:6095893]	NA
	ENSMUSG00000042331	Specc1	1.01316	0.958974	3.38122	0.00120664	0.0481584	11	61956763	62223013	266251	protein_coding	sperm antigen with calponin homology and coiled-coil domains 1 [Source:MGI Symbol;Acc:MGI:2442356]	432572
	ENSMUSG00000115597	Gm49030	1.00687	3.6948	4.76607	3.53e-05	0.00278614	14	33218044	33220931	2888	antisense	predicted gene, 49030 [Source:MGI Symbol;Acc:MGI:6118400]	NA
	ENSMUSG00000061603	Akap6	1.00677	2.7211	4.59573	5.48e-05	0.00401879	12	52699383	53155599	456217	protein_coding	A kinase (PRKA) anchor protein 6 [Source:MGI Symbol;Acc:MGI:3050566]	238161
	ENSMUSG00000050232	Cxcr3	1.00467	5.14165	4.33563	0.000107	0.00693863	X	101731535	101734269	2735	protein_coding	chemokine (C-X-C motif) receptor 3 [Source:MGI Symbol;Acc:MGI:1277207]	12766
	ENSMUSG00000030022	Adamts9	1.00351	1.06757	3.81559	0.000405	0.0202286	6	92772699	92943492	170794	protein_coding	a disintegrin-like and metallopeptidase (reprolysin type) with thrombospondin type 1 motif, 9 [Source:MGI Symbol;Acc:MGI:1916320]	101401
	ENSMUSG00000037001	Zfp39	1.00289	2.58131	5.68591	3.37e-06	0.000394	11	58888153	58904225	16073	protein_coding	zinc finger protein 39 [Source:MGI Symbol;Acc:MGI:99183]	22698
	ENSMUSG00000024176	Sox8	1.00227	5.21326	10.5101	6.85e-11	7.95e-08	17	25565892	25570686	4795	protein_coding	SRY (sex determining region Y)-box 8 [Source:MGI Symbol;Acc:MGI:98370]	20681
	ENSMUSG00000048897	Zfp710	0.989116	2.49131	5.9725	1.64e-06	0.000215	7	80024814	80094173	69360	protein_coding	zinc finger protein 710 [Source:MGI Symbol;Acc:MGI:1921747]	209225
	ENSMUSG00000030513	Pcsk6	0.980934	3.56161	5.85623	2.19e-06	0.000273	7	65861734	66050386	188653	protein_coding	proprotein convertase subtilisin/kexin type 6 [Source:MGI Symbol;Acc:MGI:102897]	18553
	ENSMUSG00000042834	Nrep	0.976973	2.97325	4.52109	6.64e-05	0.00467366	18	33437019	33464029	27011	protein_coding	neuronal regeneration related protein [Source:MGI Symbol;Acc:MGI:99444]	27528
	ENSMUSG00000019874	Fabp7	0.976892	2.15769	3.83359	0.000387	0.01946	10	57784881	57788450	3570	protein_coding	fatty acid binding protein 7, brain [Source:MGI Symbol;Acc:MGI:101916]	12140
	ENSMUSG00000002279	Lmf1	0.976776	2.73478	5.62827	3.9e-06	0.000434	17	25579174	25662826	83653	protein_coding	lipase maturation factor 1 [Source:MGI Symbol;Acc:MGI:1923733]	76483
	ENSMUSG00000069769	Msi2	0.975381	5.37539	8.06659	1.12e-08	4.34e-06	11	88339382	88718513	379132	protein_coding	musashi RNA-binding protein 2 [Source:MGI Symbol;Acc:MGI:1923876]	76626
	ENSMUSG00000050029	Rap2c	0.97485	4.37473	5.01889	1.84e-05	0.00164718	X	51003912	51018018	14107	protein_coding	RAP2C, member of RAS oncogene family [Source:MGI Symbol;Acc:MGI:1919315]	72065
	ENSMUSG00000070605	Zfp992	0.963053	2.27834	4.70208	4.17e-05	0.00318968	4	146449023	146470292	21270	protein_coding	zinc finger protein 992 [Source:MGI Symbol;Acc:MGI:3700963]	433791
	ENSMUSG00000048814	Lonrf2	0.962356	4.65624	7.29624	6.59e-08	1.58e-05	1	38793645	38836711	43067	protein_coding	LON peptidase N-terminal domain and ring finger 2 [Source:MGI Symbol;Acc:MGI:1920209]	381338
	ENSMUSG00000022587	Ly6e	0.962017	4.84709	5.22243	1.09e-05	0.00106766	15	74955051	74959905	4855	protein_coding	lymphocyte antigen 6 complex, locus E [Source:MGI Symbol;Acc:MGI:106651]	17069
	ENSMUSG00000020173	Cobl	0.954498	5.77084	7.72579	2.43e-08	7.36e-06	11	12236608	12464960	228353	protein_coding	cordon-bleu WH2 repeat [Source:MGI Symbol;Acc:MGI:105056]	12808
	ENSMUSG00000000416	Cttnbp2	0.954	3.41317	4.87522	2.67e-05	0.00228058	6	18366478	18514843	148366	protein_coding	cortactin binding protein 2 [Source:MGI Symbol;Acc:MGI:1353467]	30785
	ENSMUSG00000056605	Krt72	0.952984	1.5051	4.11444	0.000189	0.0107868	15	101776172	101786460	10289	protein_coding	keratin 72 [Source:MGI Symbol;Acc:MGI:2146034]	105866
	ENSMUSG00000031561	Tenm3	0.949912	4.28469	9.00771	1.44e-09	7.79e-07	8	48227682	48843951	616270	protein_coding	teneurin transmembrane protein 3 [Source:MGI Symbol;Acc:MGI:1345183]	23965
	ENSMUSG00000034485	Uaca	0.943612	1.56879	3.78494	0.000438	0.0213938	9	60794542	60880370	85829	protein_coding	uveal autoantigen with coiled-coil domains and ankyrin repeats [Source:MGI Symbol;Acc:MGI:1919815]	72565
	ENSMUSG00000067369	Trmt2b	0.941291	1.84629	3.64446	0.000624	0.0284163	X	134222339	134276984	54646	protein_coding	TRM2 tRNA methyltransferase 2B [Source:MGI Symbol;Acc:MGI:2442530]	215201
	ENSMUSG00000020908	Myh3	0.94041	1.23801	3.47307	0.000959	0.0404881	11	67078300	67102291	23992	protein_coding	myosin, heavy polypeptide 3, skeletal muscle, embryonic [Source:MGI Symbol;Acc:MGI:1339709]	17883
	ENSMUSG00000042271	Nxt2	0.940121	3.02909	4.272	0.000126	0.00784178	X	142226770	142239692	12923	protein_coding	nuclear transport factor 2-like export factor 2 [Source:MGI Symbol;Acc:MGI:2147914]	237082
	ENSMUSG00000057606	Colq	0.925309	2.20673	4.23027	0.00014	0.00857564	14	31523082	31591343	68262	protein_coding	collagen-like tail subunit (single strand of homotrimer) of asymmetric acetylcholinesterase [Source:MGI Symbol;Acc:MGI:1338761]	382864
	ENSMUSG00000021359	Tfap2a	0.92333	2.48973	4.32424	0.00011	0.00706549	13	40715302	40738376	23075	protein_coding	transcription factor AP-2, alpha [Source:MGI Symbol;Acc:MGI:104671]	21418
	ENSMUSG00000032245	Cln6	0.921642	1.39047	3.56197	0.000768	0.0337421	9	62838785	62852006	13222	protein_coding	ceroid-lipofuscinosis, neuronal 6 [Source:MGI Symbol;Acc:MGI:2159324]	76524
	ENSMUSG00000038650	Rnh1	0.917858	1.68019	3.67488	0.000578	0.026752	7	141160326	141172857	12532	protein_coding	ribonuclease/angiogenin inhibitor 1 [Source:MGI Symbol;Acc:MGI:1195456]	107702
	ENSMUSG00000029121	Crmp1	0.916582	2.02886	4.56606	5.92e-05	0.00426969	5	37241940	37292133	50194	protein_coding	collapsin response mediator protein 1 [Source:MGI Symbol;Acc:MGI:107793]	12933
	ENSMUSG00000047787	Flrt1	0.915128	3.7991	4.85207	2.83e-05	0.0023596	19	7092014	7105729	13716	protein_coding	fibronectin leucine rich transmembrane protein 1 [Source:MGI Symbol;Acc:MGI:3026647]	396184
	ENSMUSG00000086909	Gm4926	0.907017	1.63289	3.46304	0.000983	0.0412854	11	46636516	46645006	8491	lincRNA	predicted gene 4926 [Source:MGI Symbol;Acc:MGI:3646427]	NA
	ENSMUSG00000097060	Gm26759	0.906076	2.50716	4.44848	8.01e-05	0.00549493	8	126566970	126590988	24019	antisense	predicted gene, 26759 [Source:MGI Symbol;Acc:MGI:5477253]	NA
	ENSMUSG00000019487	Trip10	0.904649	2.44554	5.46852	5.84e-06	0.000623	17	57249455	57263665	14211	protein_coding	thyroid hormone receptor interactor 10 [Source:MGI Symbol;Acc:MGI:2146901]	106628
	ENSMUSG00000024922	Ovol1	0.898572	2.5726	4.82031	3.07e-05	0.00250365	19	5549137	5560575	11439	protein_coding	ovo like zinc finger 1 [Source:MGI Symbol;Acc:MGI:1330290]	18426
	ENSMUSG00000022237	Ankrd33b	0.89652	4.55669	4.40347	8.99e-05	0.00605056	15	31291478	31367726	76249	protein_coding	ankyrin repeat domain 33B [Source:MGI Symbol;Acc:MGI:1917904]	67434
	ENSMUSG00000043969	Emx2	0.892523	3.86392	3.75217	0.000475	0.0229173	19	59458372	59465357	6986	protein_coding	empty spiracles homeobox 2 [Source:MGI Symbol;Acc:MGI:95388]	13797
	ENSMUSG00000044117	2900011O08Rik	0.890045	1.68717	3.51833	0.000856	0.0370447	16	13986604	14101500	114897	protein_coding	RIKEN cDNA 2900011O08 gene [Source:MGI Symbol;Acc:MGI:1914504]	67254
	ENSMUSG00000028217	Cdh17	0.884314	4.08704	4.89756	2.52e-05	0.00217983	4	11758147	11817895	59749	protein_coding	cadherin 17 [Source:MGI Symbol;Acc:MGI:1095414]	12557
	ENSMUSG00000110851	Gm48902	0.883168	2.50232	3.67134	0.000583	0.0268087	9	27616185	27625898	9714	lincRNA	predicted gene, 48902 [Source:MGI Symbol;Acc:MGI:6098671]	NA
	ENSMUSG00000059173	Pde1a	0.879437	2.16723	3.52362	0.000845	0.0366696	2	79834453	80129458	295006	protein_coding	phosphodiesterase 1A, calmodulin-dependent [Source:MGI Symbol;Acc:MGI:1201792]	18573
	ENSMUSG00000033191	Tie1	0.874028	1.71851	3.64951	0.000616	0.0281382	4	118471191	118490061	18871	protein_coding	tyrosine kinase with immunoglobulin-like and EGF-like domains 1 [Source:MGI Symbol;Acc:MGI:99906]	21846
	ENSMUSG00000048371	Pdp2	0.861612	2.44144	4.38069	9.53e-05	0.00629394	8	104591451	104599026	7576	protein_coding	pyruvate dehyrogenase phosphatase catalytic subunit 2 [Source:MGI Symbol;Acc:MGI:1918878]	382051
	ENSMUSG00000022661	Cd200	0.858101	4.10347	3.57984	0.000734	0.0326354	16	45382135	45409053	26919	protein_coding	CD200 antigen [Source:MGI Symbol;Acc:MGI:1196990]	17470
	ENSMUSG00000028161	Ppp3ca	0.854178	3.9871	5.44446	6.21e-06	0.000655	3	136670124	136937727	267604	protein_coding	protein phosphatase 3, catalytic subunit, alpha isoform [Source:MGI Symbol;Acc:MGI:107164]	19055
	ENSMUSG00000029832	Nfe2l3	0.852859	2.49016	3.87695	0.000346	0.017871	6	51432670	51458768	26099	protein_coding	nuclear factor, erythroid derived 2, like 3 [Source:MGI Symbol;Acc:MGI:1339958]	18025
	ENSMUSG00000027654	Fam83d	0.850469	3.17066	4.64422	4.84e-05	0.00362221	2	158768093	158786637	18545	protein_coding	family with sequence similarity 83, member D [Source:MGI Symbol;Acc:MGI:1919128]	71878
	ENSMUSG00000045010	Gm4779	0.84749	2.81281	4.10632	0.000193	0.0109208	X	101790053	101794423	4371	protein_coding	predicted gene 4779 [Source:MGI Symbol;Acc:MGI:3646776]	102634296
	ENSMUSG00000079057	Cyp4v3	0.841067	2.26308	3.57572	0.000742	0.0327915	8	45304944	45333216	28273	protein_coding	cytochrome P450, family 4, subfamily v, polypeptide 3 [Source:MGI Symbol;Acc:MGI:2142763]	102294
	ENSMUSG00000024087	Cyp1b1	0.837097	3.47754	4.40832	8.88e-05	0.0060334	17	79706953	79715041	8089	protein_coding	cytochrome P450, family 1, subfamily b, polypeptide 1 [Source:MGI Symbol;Acc:MGI:88590]	13078
	ENSMUSG00000036225	Kctd1	0.836985	1.8116	3.54509	0.000801	0.0349628	18	14968685	15151446	182762	protein_coding	potassium channel tetramerisation domain containing 1 [Source:MGI Symbol;Acc:MGI:1918269]	106931
	ENSMUSG00000029213	Commd8	0.834467	3.95324	5.54521	4.81e-06	0.000519	5	72156575	72168189	11615	protein_coding	COMM domain containing 8 [Source:MGI Symbol;Acc:MGI:1343485]	27784
	ENSMUSG00000028766	Alpl	0.827645	2.82071	4.85019	2.85e-05	0.0023596	4	137741733	137796384	54652	protein_coding	alkaline phosphatase, liver/bone/kidney [Source:MGI Symbol;Acc:MGI:87983]	11647
	ENSMUSG00000033196	Myh2	0.825185	4.80233	6.94558	1.51e-07	2.82e-05	11	67171027	67197517	26491	protein_coding	myosin, heavy polypeptide 2, skeletal muscle, adult [Source:MGI Symbol;Acc:MGI:1339710]	17882
	ENSMUSG00000025931	Paqr8	0.822952	2.90396	4.40583	8.94e-05	0.00604267	1	20890606	20939650	49045	protein_coding	progestin and adipoQ receptor family member VIII [Source:MGI Symbol;Acc:MGI:1921479]	74229
	ENSMUSG00000025791	Pgm2	0.821816	2.47728	3.53657	0.000818	0.0356022	4	99929414	99987294	57881	protein_coding	phosphoglucomutase 2 [Source:MGI Symbol;Acc:MGI:97565]	72157
	ENSMUSG00000028980	H6pd	0.819076	2.17295	3.40244	0.00114245	0.0459919	4	149979475	150009023	29549	protein_coding	hexose-6-phosphate dehydrogenase (glucose 1-dehydrogenase) [Source:MGI Symbol;Acc:MGI:2140356]	100198
	ENSMUSG00000047220	Ccdc36	0.8115	2.834	3.67227	0.000582	0.0268087	9	108403611	108428484	24874	protein_coding	coiled-coil domain containing 36 [Source:MGI Symbol;Acc:MGI:3612242]	434438
	ENSMUSG00000004266	Ptpn6	0.809708	3.72731	4.70441	4.14e-05	0.00318763	6	124720707	124738714	18008	protein_coding	protein tyrosine phosphatase, non-receptor type 6 [Source:MGI Symbol;Acc:MGI:96055]	15170
	ENSMUSG00000043496	Tril	0.795444	3.78022	4.73091	3.87e-05	0.00301054	6	53815468	53820830	5363	protein_coding	TLR4 interactor with leucine-rich repeats [Source:MGI Symbol;Acc:MGI:1914123]	66873
	ENSMUSG00000039058	Ak5	0.790128	3.42242	5.24637	1.03e-05	0.00102443	3	152462815	152668360	205546	protein_coding	adenylate kinase 5 [Source:MGI Symbol;Acc:MGI:2677491]	229949
	ENSMUSG00000033960	Jcad	0.789129	2.29963	3.57883	0.000736	0.0326354	18	4634929	4682868	47940	protein_coding	junctional cadherin 5 associated [Source:MGI Symbol;Acc:MGI:2685174]	240185
	ENSMUSG00000107488	Gm31579	0.788662	5.40339	5.26664	9.78e-06	0.000994	6	50909770	50910735	966	TEC	predicted gene, 31579 [Source:MGI Symbol;Acc:MGI:5590738]	NA
	ENSMUSG00000002699	Lcp2	0.787876	3.93902	4.44345	8.11e-05	0.00553863	11	34046920	34092295	45376	protein_coding	lymphocyte cytosolic protein 2 [Source:MGI Symbol;Acc:MGI:1321402]	16822
	ENSMUSG00000028184	Adgrl2	0.776614	3.82125	4.80301	3.21e-05	0.00260224	3	148815583	148990555	174973	protein_coding	adhesion G protein-coupled receptor L2 [Source:MGI Symbol;Acc:MGI:2139714]	99633
	ENSMUSG00000026836	Acvr1	0.767712	4.33434	5.2759	9.55e-06	0.000978	2	58388644	58567157	178514	protein_coding	activin A receptor, type 1 [Source:MGI Symbol;Acc:MGI:87911]	11477
	ENSMUSG00000035109	Shc4	0.75992	2.62229	3.83777	0.000383	0.0193099	2	125627447	125724148	96702	protein_coding	SHC (Src homology 2 domain containing) family, member 4 [Source:MGI Symbol;Acc:MGI:2655364]	271849
	ENSMUSG00000054263	Lifr	0.750087	3.29947	3.57881	0.000736	0.0326354	15	7090614	7197489	106876	protein_coding	leukemia inhibitory factor receptor [Source:MGI Symbol;Acc:MGI:96788]	16880
	ENSMUSG00000021508	Cxcl14	0.745196	1.92912	3.44195	0.00103548	0.0426721	13	56288643	56296551	7909	protein_coding	chemokine (C-X-C motif) ligand 14 [Source:MGI Symbol;Acc:MGI:1888514]	57266
	ENSMUSG00000057530	Ece1	0.741058	5.84279	6.15541	1.04e-06	0.000145	4	137862237	137965229	102993	protein_coding	endothelin converting enzyme 1 [Source:MGI Symbol;Acc:MGI:1101357]	230857
	ENSMUSG00000022043	Trim35	0.740413	4.19322	4.66796	4.55e-05	0.00342558	14	66297031	66311424	14394	protein_coding	tripartite motif-containing 35 [Source:MGI Symbol;Acc:MGI:1914104]	66854
	ENSMUSG00000021360	Gcnt2	0.738893	4.44734	4.13685	0.000178	0.0102653	13	40859754	40960892	101139	protein_coding	glucosaminyl (N-acetyl) transferase 2, I-branching enzyme [Source:MGI Symbol;Acc:MGI:1100870]	14538
	ENSMUSG00000030917	Tmem159	0.734445	3.45391	4.60998	5.28e-05	0.00391386	7	120102353	120120992	18640	protein_coding	transmembrane protein 159 [Source:MGI Symbol;Acc:MGI:1925752]	233806
	ENSMUSG00000022641	Bbx	0.72844	4.03421	4.83934	2.93e-05	0.0023988	16	50191844	50432390	240547	protein_coding	bobby sox HMG box containing [Source:MGI Symbol;Acc:MGI:1917758]	70508
	ENSMUSG00000035299	Mid1	0.723274	4.89801	5.05914	1.66e-05	0.00153446	X	169685199	170005736	320538	protein_coding	midline 1 [Source:MGI Symbol;Acc:MGI:1100537]	17318
	ENSMUSG00000020721	Helz	0.71612	6.18451	6.32504	6.83e-07	0.000107	11	107547930	107693826	145897	protein_coding	helicase with zinc finger domain [Source:MGI Symbol;Acc:MGI:1925705]	78455
	ENSMUSG00000069743	Zfp820	0.706748	3.99384	4.16361	0.000167	0.00978668	17	21816876	21845759	28884	protein_coding	zinc finger protein 820 [Source:MGI Symbol;Acc:MGI:1922674]	75424
	ENSMUSG00000028163	Nfkb1	0.70558	3.53707	3.78272	0.00044	0.0214269	3	135584655	135691547	106893	protein_coding	nuclear factor of kappa light polypeptide gene enhancer in B cells 1, p105 [Source:MGI Symbol;Acc:MGI:97312]	18033
	ENSMUSG00000032380	Dapk2	0.702306	3.3964	4.26019	0.00013	0.00797434	9	66158223	66272242	114020	protein_coding	death-associated protein kinase 2 [Source:MGI Symbol;Acc:MGI:1341297]	13143
	ENSMUSG00000024070	Prkd3	0.701504	3.43953	3.87406	0.000349	0.0179334	17	78949405	79020816	71412	protein_coding	protein kinase D3 [Source:MGI Symbol;Acc:MGI:1922542]	75292
	ENSMUSG00000000247	Lhx2	0.699574	4.06677	4.98047	2.04e-05	0.00179476	2	38339281	38369733	30453	protein_coding	LIM homeobox protein 2 [Source:MGI Symbol;Acc:MGI:96785]	16870
	ENSMUSG00000046318	Ccbe1	0.695581	3.31222	3.98022	0.000266	0.0144855	18	66045302	66302739	257438	protein_coding	collagen and calcium binding EGF domains 1 [Source:MGI Symbol;Acc:MGI:2445053]	320924
	ENSMUSG00000029669	Tspan12	0.688649	3.85049	3.90414	0.000323	0.0170034	6	21771395	21852515	81121	protein_coding	tetraspanin 12 [Source:MGI Symbol;Acc:MGI:1889818]	269831
	ENSMUSG00000052544	St6galnac3	0.68679	4.39851	4.04983	0.000223	0.0123179	3	153198266	153725174	526909	protein_coding	ST6 (alpha-N-acetyl-neuraminyl-2,3-beta-galactosyl-1,3)-N-acetylgalactosaminide alpha-2,6-sialyltransferase 3 [Source:MGI Symbol;Acc:MGI:1341828]	20447
	ENSMUSG00000022361	Zhx1	0.686442	5.1737	6.29453	7.36e-07	0.000109	15	58047003	58076541	29539	protein_coding	zinc fingers and homeoboxes 1 [Source:MGI Symbol;Acc:MGI:109271]	22770
	ENSMUSG00000017677	Wsb1	0.671278	3.32354	3.70986	0.000529	0.0249765	11	79239372	79254671	15300	protein_coding	WD repeat and SOCS box-containing 1 [Source:MGI Symbol;Acc:MGI:1926139]	78889
	ENSMUSG00000060227	Casc4	0.666156	3.1203	3.49978	0.000896	0.0383042	2	121866970	121936220	69251	protein_coding	cancer susceptibility candidate 4 [Source:MGI Symbol;Acc:MGI:2443129]	319996
	ENSMUSG00000032500	Dclk3	0.665837	3.29424	4.15965	0.000168	0.00979132	9	111439081	111489118	50038	protein_coding	doublecortin-like kinase 3 [Source:MGI Symbol;Acc:MGI:3039580]	245038
	ENSMUSG00000115737	Rpl19-ps3	0.654653	4.85819	5.15575	1.3e-05	0.00123034	14	49103507	49122712	19206	transcribed_processed_pseudogene	ribosomal protein L19, pseudogene 3 [Source:MGI Symbol;Acc:MGI:3648038]	NA
	ENSMUSG00000020059	Sycp3	0.643191	5.18468	3.88671	0.000338	0.0175528	10	88459569	88473236	13668	protein_coding	synaptonemal complex protein 3 [Source:MGI Symbol;Acc:MGI:109542]	20962
	ENSMUSG00000081859	Olfr650-ps1	0.642841	4.07633	3.40983	0.0011214	0.0452753	7	104203437	104207865	4429	polymorphic_pseudogene	olfactory receptor 650, pseudogene 1 [Source:MGI Symbol;Acc:MGI:3030484]	NA
	ENSMUSG00000028523	Tctex1d1	0.628428	6.26236	7.07013	1.12e-07	2.41e-05	4	102978606	103005594	26989	protein_coding	Tctex1 domain containing 1 [Source:MGI Symbol;Acc:MGI:1914594]	67344
	ENSMUSG00000035469	Rcbtb1	0.620044	3.73566	3.47405	0.000956	0.0404697	14	59201209	59237265	36057	protein_coding	regulator of chromosome condensation (RCC1) and BTB (POZ) domain containing protein 1 [Source:MGI Symbol;Acc:MGI:1918580]	71330
	ENSMUSG00000085041	BB031773	0.618955	5.73644	5.65613	3.63e-06	0.000418	4	103004106	103011965	7860	antisense	expressed sequence BB031773 [Source:MGI Symbol;Acc:MGI:2140631]	NA
	ENSMUSG00000032065	Tex12	0.611182	4.8932	3.83106	0.000389	0.0194997	9	50556819	50561325	4507	protein_coding	testis expressed gene 12 [Source:MGI Symbol;Acc:MGI:1913904]	66654
	ENSMUSG00000005534	Insr	0.609817	3.89676	4.21313	0.000147	0.00880468	8	3122061	3279617	157557	protein_coding	insulin receptor [Source:MGI Symbol;Acc:MGI:96575]	16337
	ENSMUSG00000056947	Mab21l1	0.599027	3.1227	3.44546	0.0010264	0.0425496	3	55782510	55785001	2492	protein_coding	mab-21-like 1 (C. elegans) [Source:MGI Symbol;Acc:MGI:1333773]	17116
	ENSMUSG00000025255	Zfhx4	0.594179	4.26633	4.15852	0.000169	0.00979132	3	5218526	5415857	197332	protein_coding	zinc finger homeodomain 4 [Source:MGI Symbol;Acc:MGI:2137668]	80892
	ENSMUSG00000042846	Lrrtm3	0.584702	4.01226	3.44334	0.00103181	0.0426473	10	63928472	64090277	161806	protein_coding	leucine rich repeat transmembrane neuronal 3 [Source:MGI Symbol;Acc:MGI:2389177]	216028
	ENSMUSG00000024085	Man2a1	0.572099	5.51998	4.06678	0.000213	0.011937	17	64600736	64755110	154375	protein_coding	mannosidase 2, alpha 1 [Source:MGI Symbol;Acc:MGI:104669]	17158
	ENSMUSG00000068566	Myadm	0.571228	5.1198	3.7341	0.000498	0.0238157	7	3289080	3300442	11363	protein_coding	myeloid-associated differentiation marker [Source:MGI Symbol;Acc:MGI:1355332]	50918
	ENSMUSG00000026657	Frmd4a	0.556509	4.60852	3.42818	0.00107145	0.0438695	2	4017717	4614043	596327	protein_coding	FERM domain containing 4A [Source:MGI Symbol;Acc:MGI:1919850]	209630
	ENSMUSG00000037119	Fam91a1	0.508566	5.60035	4.01749	0.000242	0.0133263	15	58415468	58457740	42273	protein_coding	family with sequence similarity 91, member A1 [Source:MGI Symbol;Acc:MGI:1277178]	210998
	ENSMUSG00000037652	Phc3	0.491087	6.52255	3.42729	0.00107381	0.0438695	3	30899371	30969415	70045	protein_coding	polyhomeotic 3 [Source:MGI Symbol;Acc:MGI:2181434]	241915
	ENSMUSG00000027351	Spred1	0.488182	5.76979	3.71763	0.000519	0.0246585	2	117121374	117182279	60906	protein_coding	sprouty protein with EVH-1 domain 1, related sequence [Source:MGI Symbol;Acc:MGI:2150016]	114715
	ENSMUSG00000030096	Slc6a6	0.465142	7.37194	3.58916	0.000717	0.0321032	6	91684053	91759066	75014	protein_coding	solute carrier family 6 (neurotransmitter transporter, taurine), member 6 [Source:MGI Symbol;Acc:MGI:98488]	21366
	ENSMUSG00000031229	Atrx	-0.589894	10.1362	-5.55175	4.73e-06	0.000515	X	105797615	105929403	131789	protein_coding	ATRX, chromatin remodeler [Source:MGI Symbol;Acc:MGI:103067]	22589
	ENSMUSG00000062963	Ufc1	-0.641717	3.64639	-3.69927	0.000543	0.0254807	1	171288563	171295024	6462	protein_coding	ubiquitin-fold modifier conjugating enzyme 1 [Source:MGI Symbol;Acc:MGI:1913405]	66155
	ENSMUSG00000035356	Nfkbiz	-0.91899	6.26247	-10.7225	4.55e-11	5.8e-08	16	55811375	55838899	27525	protein_coding	nuclear factor of kappa light polypeptide gene enhancer in B cells inhibitor, zeta [Source:MGI Symbol;Acc:MGI:1931595]	80859
	ENSMUSG00000088108	Snora47	-1.22234	4.79589	-6.31526	7e-07	0.000107	13	95330600	95330737	138	snoRNA	small nucleolar RNA, H/ACA box 47 [Source:MGI Symbol;Acc:MGI:3819507]	NA
	ENSMUSG00000030619	Eed	-2.92793	6.22415	-36.1912	3.54e-23	4.93e-19	7	89954654	89980983	26330	protein_coding	embryonic ectoderm development [Source:MGI Symbol;Acc:MGI:95286]	13626
	ENSMUSG00000057596	Trim30d	-3.03545	-0.214175	-3.83142	0.000449	0.0217234	7	104470014	104507849	37836	protein_coding	tripartite motif-containing 30D [Source:MGI Symbol;Acc:MGI:3035181]	209387

## Sheet: 2_EED DEGs v ESC PcG TFs
	209 Transcription factors directly bound by PcG proteins in Embryonic Stem Cells (Boyer et al 2006)
		Gene name	Gene ID	Description
	Genes common the EED oocyte DEGs	Hoxd9	15438	homeo box D9
		Hoxd13	15433	homeo box D13
		Otx1	18423	orthodenticle homolog 1 (Drosophila)
		Lhx2	16870	LIM homeobox protein 2
		Six1	20471	sine oculis-related homeobox 1 homolog (Drosophila)
		Nr2f2	11819	nuclear receptor subfamily 2, group F, member 2
		Ovol1	18426	OVO homolog-like 1 (Drosophila)
		Nfatc1	18018	nuclear factor of activated T-cells, cytoplasmic, calcineurin-dependent 1
		Hoxa1	15394	homeo box A1
		Hoxa2	15399	homeo box A2
		Hoxa3	15400	homeo box A3
		Hoxa4	15401	homeo box A4
		Hoxa5	15402	homeo box A5
		Hoxa6	15403	homeo box A6
		Hoxa10	15395	homeo box A10
		Hoxa11	15396	homeo box A11
		Hoxb1	15407	homeo box B1
		Hoxb2	103889	homeo box B2
		Hoxb3	15410	homeo box B3
		Hoxb4	15412	homeo box B4
		Hoxb6	15414	homeo box B6
		Hoxb7	15415	homeo box B7
		Hoxb8	15416	homeo box B8
		Hoxb13	15408	homeo box B13
		Hoxc4	15423	homeo box C4
		Hoxc5	15424	homeo box C5
		Hoxc6	15425	homeo box C6
		Hoxc9	15427	homeo box C9
		Hoxc10	209448	homeo box C10
		Hoxc12	15421	homeo box C12
		Hoxd10	15430	homeo box D10
		Hoxd11	15431	homeo box D11
		Pax1	18503	paired box gene 1
		Pax2	18504	paired box gene 2
		Pax3	18505	paired box gene 3
		Pax6	18508	paired box gene 6
		Pax7	18509	paired box gene 7
		Pax8	18510	paired box gene 8
		Pax9	18511	paired box gene 9
		Alx3	11694	aristaless 3
		Cart1	216285	cartilage homeo protein 1
		Chx10	12677	C. elegans ceh-10 homeo domain containing homolog
		Gsc	14836	goosecoid
		Gscl	195333	goosecoid-like
		LOC385769	385769	goosecoid-like
		LOC386518	386518	goosecoid-like
		Otp	18420	orthopedia homolog (Drosophila)
		Otx3	140477	orthodenticle homolog 3 (Drosophila)
		Phox2b	18935	paired-like homeobox 2b
		Pitx1	18740	paired-like homeodomain transcription factor 1
		Pitx3	18742	paired-like homeodomain transcription factor 3
		Rax	19434	retina and anterior neural fold homeobox
		Shox2	20429	short stature homeobox 2
		Uncx4.1	22255	Unc4.1 homeobox (C. elegans)
		Pou3f2	18992	POU domain, class 3, transcription factor 2
		Pou3f3	18993	POU domain, class 3, transcription factor 3
		Pou3f4	18994	POU domain, class 3, transcription factor 4
		Pou4f2	18997	POU domain, class 4, transcription factor 2
		Pou4f3	18998	POU domain, class 4, transcription factor 3
		Isl2	104360	insulin related protein 2 (islet 2)
		Lhx5	16873	LIM homeobox protein 5
		Lhx6	16874	LIM homeobox protein 6
		Lmx1a	110648	LIM homeobox transcription factor 1 alpha
		Irx1	16371	Iroquois related homeobox 1 (Drosophila)
		Irx2	16372	Iroquois related homeobox 2 (Drosophila)
		Irx3	16373	Iroquois related homeobox 3 (Drosophila)
		Irx5	54352	Iroquois related homeobox 5 (Drosophila)
		Six2	20472	sine oculis-related homeobox 2 homolog (Drosophila)
		Six3	20473	sine oculis-related homeobox 3 homolog (Drosophila)
		Six6	20476	sine oculis-related homeobox 6 homolog (Drosophila)
		Nkx2-2	18088	NK2 transcription factor related, locus 2 (Drosophila)
		Nkx2-3	18089	NK2 transcription factor related, locus 3 (Drosophila)
		Nkx2-4	228731	NK2 transcription factor related, locus 4 (Drosophila)
		Nkx2-5	18091	NK2 transcription factor related, locus 5 (Drosophila)
		Nkx2-9	18094	NK2 transcription factor related, locus 9 (Drosophila)
		Nkx6-1	18096	NK6 transcription factor related, locus 1 (Drosophila)
		Dlx1	13390	distal-less homeobox 1
		Dlx2	13392	distal-less homeobox 2
		Dlx3	13393	distal-less homeobox 3
		Vsx1	114889	visual system homeobox 1 homolog (zebrafish)
		Onecut1	15379	one cut domain, family member 1
		Onecut2	225631	one cut domain, family member 2
		Onecut3	246086	one cut domain, family member 3
		En1	13798	engrailed 1
		En2	13799	engrailed 2
		Evx1	14028	even skipped homeotic gene 1 homolog
		Evx2	14029	even skipped homeotic gene 2 homolog
		Msx1	17701	homeo box, msh-like 1
		Msx2	17702	homeo box, msh-like 2
		Tlx1	21908	T-cell leukemia, homeobox 1
		Tlx3	27140	T-cell leukemia, homeobox 3
		Barx1	12022	BarH-like homeobox 1
		Barx2	12023	BarH-like homeobox 2
		9430023B20Rik	210719	RIKEN cDNA 9430023B20 gene
		Cdx2	12591	caudal type homeo box 2
		Dbx1	13172	developing brain homeobox 1
		E130309B19Rik	243187	RIKEN cDNA E130309B19 gene
		Gbx2	14472	gastrulation brain homeobox 1
		Gsh1	14842	genomic screened homeo box 1
		Gsh2	14843	genomic screened homeo box 2
		Hlx1	15284	H2.0-like homeo box 1 (Drosophila)
		Hlxb9	15285	homeobox gene HB9
		Hmx1	15371	H6 homeo box 1
		Ipf1	18609	insulin promoter factor 1, homeodomain transcription factor
		MGI:2669849	244813	brain specific homeobox
		Meis1	17268	myeloid ecotropic viral integration site 1
		Mrg1	17536	myeloid ecotropic viral integration site-related gene 1
		Sdccag33	110796	serologically defined colon cancer antigen 33
		Vax1	22326	ventral anterior homeobox containing gene 1
		Vax2	24113	ventral anterior homeobox containing gene 2
		Zfhx1b	24136	zinc finger homeobox 1b
		Gata3	14462	GATA binding protein 3
		Gata4	14463	GATA binding protein 4
		Gata5	14464	GATA binding protein 5
		Gata6	14465	GATA binding protein 6
		Ar	11835	androgen receptor
		Bcl11a	14025	B-cell CLL/lymphoma 11A (zinc finger protein)
		Dpf3	70127	D4, zinc and double PHD fingers, family 3
		Ebf2	13592	early B-cell factor 2
		Egr3	13655	early growth response 3
		Nr2e1	21907	nuclear receptor subfamily 2, group E, member 1
		Wt1	22431	Wilms tumor homolog
		Zfp467	68910	zinc finger protein 467
		Zfpm1	22761	zinc finger protein, multitype 1
		Zfpm2	22762	zinc finger protein, multitype 2
		Foxb2	14240	forkhead box B2
		Foxc1	17300	forkhead box C1
		Foxc2	14234	forkhead box C2
		Foxd1	15229	forkhead box D1
		Foxd4	14237	forkhead box D4
		Foxe1	110805	forkhead box E1 (thyroid transcription factor 2)
		Foxf1a	15227	forkhead box F1a
		Foxf2	14238	forkhead box F2
		Foxl2	26927	forkhead box L2
		Foxq1	15220	forkhead box Q1
		Hmga2	15364	high mobility group AT-hook 2
		Lef1	16842	lymphoid enhancer binding factor 1
		Sox18	20672	SRY-box containing gene 18
		Sox21	223227	SRY-box containing gene 21
		Sox7	20680	SRY-box containing gene 7
		Sox9	20682	SRY-box containing gene 9
		Tox	252838	thymocyte selection-associated HMG box gene
		Eomes	13813	eomesodermin homolog (Xenopus laevis)
		Tbr1	21375	T-box brain gene 1
		Tbx2	21385	T-box 2
		Tbx4	21387	T-box 4
		Tbx5	21388	T-box 5
		Tbx15	21384	T-box 15
		Tbx18	76365	T-box18
		Tbx20	57246	T-box 20
		Ascl1	17172	achaete-scute complex homolog-like 1 (Drosophila)
		Atoh1	11921	atonal homolog 1 (Drosophila)
		Atoh8	71093	atonal homolog 8 (Drosophila)
		Bhlhb3	79362	basic helix-loop-helix domain containing, class B3
		Bhlhb4	140489	basic helix-loop-helix domain containing, class B4
		Ebf1	13591	early B-cell factor 1
		Ebf3	13593	early B-cell factor 3
		Epas1	13819	endothelial PAS domain protein 1
		Hand1	15110	heart and neural crest derivatives expressed transcript 1
		Helt	234219	Helt protein
		Hes5	15208	hairy and enhancer of split 5 (Drosophila)
		Hes7	84653	hairy and enhancer of split 7 (Drosophila)
		Hey2	15214	hairy/enhancer-of-split related with YRPW motif 2
		Id3	15903	inhibitor of DNA binding 3
		Myc	17869	myelocytomatosis oncogene
		Neurod2	18013	neurogenic differentiation 2
		Neurog1	18014	neurogenin 1
		Neurog2	11924	neurogenin 2
		Neurog3	11925	neurogenin 3
		Nhlh2	18072	nescient helix loop helix 2
		Npas2	18143	neuronal PAS domain protein 2
		Olig2	50913	oligodendrocyte transcription factor 2
		Olig3	94222	oligodendrocyte transcription factor 3
		Sim1	20464	single-minded homolog 1 (Drosophila)
		Tal1	21349	T-cell acute lymphocytic leukemia 1
		Tcf21	21412	transcription factor 21
		Twist2	13345	twist homolog 2 (Drosophila)
		Atf3	11910	activating transcription factor 3
		Bach2	12014	BTB and CNC homology 2
		Cebpa	12606	CCAAT/enhancer binding protein (C/EBP), alpha
		Creb1	12912	cAMP responsive element binding protein 1
		Jun	16476	Jun oncogene
		Mafa	378435	v-maf musculoaponeurotic fibrosarcoma oncogene family, protein A (avian)
		Mafb	16658	v-maf musculoaponeurotic fibrosarcoma oncogene family, protein B (avian)
		Fev	260298	FEV (ETS oncogene family)
		Fli1	14247	Friend leukemia integration 1
		Hsf4	26386	heat shock transcription factor 4
		Cbx4	12418	chromobox homolog 4 (Drosophila Pc class)
		Cbx8	30951	chromobox homolog 8 (Drosophila Pc class)
		Dmrt2	226049	doublesex and mab-3 related transcription factor 2
		Dmrt3	240590	doublesex and mab-3 related transcription factor 3
		Dmrta1	242523	doublesex and mab-3 related transcription factor like family A1
		Dmrta2	242620	doublesex and mab-3 related transcription factor like family A2
		Dach1	13134	dachshund 1 (Drosophila)
		Irf2	16363	interferon regulatory factor 2
		Irf5	27056	interferon regulatory factor 5
		Nfix	18032	nuclear factor I/X
		Pcdh1	75599	RIKEN cDNA 2010005A06 gene
		Tcfap2b	21419	transcription factor AP-2 beta
		Tcfap2d	226896	transcription factor AP-2, delta
		Tcfcp2l3	252973	transcription factor CP2-like 3
		Trp73	22062	transformation related protein 73
		Vgll2	215031	vestigial like 2 homolog (Drosophila)
		5730467H21Rik	78088	RIKEN cDNA 5730467H21 gene
		5730557B15Rik	67434	RIKEN cDNA 5730557B15 gene
		Zfp503	218820	zinc finger protein 503
		Zic1	22771	zinc finger protein of the cerebellum 1
		Zic4	22774	zinc finger protein of the cerebellum 4
		LOC432662	432662	similar to NK2 homeodomain transcription factor

## Sheet: 3_EED DEG vs H3K27me3
	EED DEGs compared to H3K27me3 datasets
	This comparison took the significant EED DEGs and asked whether their promoters (defined as 2Kb up- or down-stream of TSS) overlapped with H3K27me3 peaks (> 200bp overlap) in publically available H3K27me3 ChIP or CUT & RUN datasets
	Mouse datasets from Zheng et al., 2016 (GSE76687), Liu et al., 2016 (GSE73952), Erkek et al., 2013 (GSE42629), Inoue et al., 2018 (GSE116713) & Human dataset from Xia et al., 2019 (GSE124718)
	Zheng: day 7 oocytes, day 14 oocytes, 8 week GV oocytes, MII oocytes), Liu: MII oocytes, Xia: Human GV Oocytes
	Blue marks classical and/or H3K27me3 imprinted genes
	gene_id	gene_name	Zheng_day7	Zheng_day14	Zheng_GV_H3K27	Zheng_MII_H3K27	Liu_MII_H3K27	Erkek_Sperm_H3K27	Inoue_Maternal Morula_H3K27	Inoue_Paternal Morula_H3K27	Xia_human_GV_H3K27
	ENSMUSG00000030619	Eed	no_H3K27me3	no_H3K27me3	no_H3K27me3	no_H3K27me3	no_H3K27me3	no_H3K27me3	no_H3K27me3	no_H3K27me3	no_H3K27me3
	ENSMUSG00000050931	Sgms2	no_H3K27me3	H3K27me3	H3K27me3	H3K27me3	no_H3K27me3	H3K27me3	no_H3K27me3	no_H3K27me3	no_H3K27me3
	ENSMUSG00000061082	Plac1	no_H3K27me3	H3K27me3	no_H3K27me3	no_H3K27me3	no_H3K27me3	no_H3K27me3	no_H3K27me3	no_H3K27me3	H3K27me3
	ENSMUSG00000024176	Sox8	no_H3K27me3	no_H3K27me3	H3K27me3	H3K27me3	H3K27me3	H3K27me3	no_H3K27me3	no_H3K27me3	H3K27me3
	ENSMUSG00000066705	Fxyd6	no_H3K27me3	no_H3K27me3	no_H3K27me3	no_H3K27me3	H3K27me3	H3K27me3	no_H3K27me3	no_H3K27me3	H3K27me3
	ENSMUSG00000032374	Plod2	no_H3K27me3	no_H3K27me3	H3K27me3	H3K27me3	H3K27me3	H3K27me3	no_H3K27me3	no_H3K27me3	no_H3K27me3
	ENSMUSG00000048388	Fam171b	no_H3K27me3	no_H3K27me3	H3K27me3	H3K27me3	H3K27me3	H3K27me3	no_H3K27me3	no_H3K27me3	no_H3K27me3
	ENSMUSG00000024302	Dtna	no_H3K27me3	no_H3K27me3	no_H3K27me3	no_H3K27me3	H3K27me3	no_H3K27me3	no_H3K27me3	no_H3K27me3	H3K27me3
	ENSMUSG00000069874	Irgm2	no_H3K27me3	no_H3K27me3	no_H3K27me3	no_H3K27me3	no_H3K27me3	no_H3K27me3	no_H3K27me3	no_H3K27me3	not_in_human
	ENSMUSG00000035356	Nfkbiz	no_H3K27me3	no_H3K27me3	no_H3K27me3	no_H3K27me3	no_H3K27me3	no_H3K27me3	no_H3K27me3	no_H3K27me3	no_H3K27me3
	ENSMUSG00000021198	Unc79	no_H3K27me3	no_H3K27me3	H3K27me3	H3K27me3	H3K27me3	H3K27me3	no_H3K27me3	no_H3K27me3	no_H3K27me3
	ENSMUSG00000031621	Isx	no_H3K27me3	no_H3K27me3	H3K27me3	H3K27me3	H3K27me3	no_H3K27me3	no_H3K27me3	no_H3K27me3	no_H3K27me3
	ENSMUSG00000027520	Zdbf2	no_H3K27me3	no_H3K27me3	no_H3K27me3	no_H3K27me3	H3K27me3	H3K27me3	no_H3K27me3	no_H3K27me3	H3K27me3
	ENSMUSG00000028161	Ppp3ca	no_H3K27me3	no_H3K27me3	H3K27me3	H3K27me3	H3K27me3	H3K27me3	no_H3K27me3	no_H3K27me3	no_H3K27me3
	ENSMUSG00000024924	Vldlr	no_H3K27me3	no_H3K27me3	no_H3K27me3	no_H3K27me3	no_H3K27me3	H3K27me3	no_H3K27me3	no_H3K27me3	H3K27me3
	ENSMUSG00000021959	Lats2	no_H3K27me3	no_H3K27me3	H3K27me3	H3K27me3	H3K27me3	no_H3K27me3	no_H3K27me3	no_H3K27me3	no_H3K27me3
	ENSMUSG00000026836	Acvr1	no_H3K27me3	no_H3K27me3	H3K27me3	H3K27me3	H3K27me3	H3K27me3	no_H3K27me3	no_H3K27me3	no_H3K27me3
	ENSMUSG00000086161	Gm15389	NA	NA	NA	NA	NA	NA	NA	NA	not_in_human
	ENSMUSG00000000247	Lhx2	no_H3K27me3	no_H3K27me3	H3K27me3	H3K27me3	H3K27me3	H3K27me3	no_H3K27me3	no_H3K27me3	H3K27me3
	ENSMUSG00000059493	Nhs	no_H3K27me3	H3K27me3	H3K27me3	no_H3K27me3	H3K27me3	no_H3K27me3	no_H3K27me3	no_H3K27me3	H3K27me3
	ENSMUSG00000028132	Tmem56	NA	NA	NA	NA	H3K27me3	NA	NA	NA	no_H3K27me3
	ENSMUSG00000034987	Hrh2	no_H3K27me3	H3K27me3	no_H3K27me3	no_H3K27me3	H3K27me3	H3K27me3	no_H3K27me3	no_H3K27me3	no_H3K27me3
	ENSMUSG00000030772	Dkk3	no_H3K27me3	no_H3K27me3	no_H3K27me3	no_H3K27me3	no_H3K27me3	H3K27me3	no_H3K27me3	no_H3K27me3	no_H3K27me3
	ENSMUSG00000031853	Map3k21	no_H3K27me3	H3K27me3	H3K27me3	H3K27me3	NA	H3K27me3	no_H3K27me3	no_H3K27me3	no_H3K27me3
	ENSMUSG00000031561	Tenm3	no_H3K27me3	H3K27me3	no_H3K27me3	H3K27me3	no_H3K27me3	H3K27me3	no_H3K27me3	no_H3K27me3	H3K27me3
	ENSMUSG00000042834	Nrep	no_H3K27me3	no_H3K27me3	H3K27me3	H3K27me3	H3K27me3	H3K27me3	no_H3K27me3	no_H3K27me3	no_H3K27me3
	ENSMUSG00000025318	Jph3	no_H3K27me3	no_H3K27me3	no_H3K27me3	H3K27me3	H3K27me3	H3K27me3	no_H3K27me3	no_H3K27me3	H3K27me3
	ENSMUSG00000028266	Lmo4	no_H3K27me3	H3K27me3	no_H3K27me3	H3K27me3	no_H3K27me3	H3K27me3	no_H3K27me3	no_H3K27me3	H3K27me3
	ENSMUSG00000086008	Gm8817	no_H3K27me3	no_H3K27me3	no_H3K27me3	no_H3K27me3	no_H3K27me3	no_H3K27me3	no_H3K27me3	no_H3K27me3	not_in_human
	ENSMUSG00000024776	Stambpl1	no_H3K27me3	H3K27me3	H3K27me3	H3K27me3	no_H3K27me3	no_H3K27me3	H3K27me3	no_H3K27me3	H3K27me3
	ENSMUSG00000031283	Chrdl1	no_H3K27me3	no_H3K27me3	no_H3K27me3	no_H3K27me3	no_H3K27me3	no_H3K27me3	no_H3K27me3	no_H3K27me3	H3K27me3
	ENSMUSG00000041000	Trim62	no_H3K27me3	no_H3K27me3	H3K27me3	H3K27me3	H3K27me3	H3K27me3	no_H3K27me3	no_H3K27me3	no_H3K27me3
	ENSMUSG00000049115	Agtr1a	no_H3K27me3	no_H3K27me3	H3K27me3	H3K27me3	H3K27me3	H3K27me3	no_H3K27me3	no_H3K27me3	not_in_human
	ENSMUSG00000034780	B3galt1	no_H3K27me3	no_H3K27me3	H3K27me3	H3K27me3	H3K27me3	H3K27me3	no_H3K27me3	no_H3K27me3	no_H3K27me3
	ENSMUSG00000044976	Wdr72	no_H3K27me3	no_H3K27me3	no_H3K27me3	no_H3K27me3	no_H3K27me3	H3K27me3	no_H3K27me3	no_H3K27me3	no_H3K27me3
	ENSMUSG00000069769	Msi2	no_H3K27me3	H3K27me3	no_H3K27me3	H3K27me3	H3K27me3	H3K27me3	no_H3K27me3	no_H3K27me3	no_H3K27me3
	ENSMUSG00000038650	Rnh1	no_H3K27me3	no_H3K27me3	H3K27me3	H3K27me3	H3K27me3	H3K27me3	no_H3K27me3	no_H3K27me3	no_H3K27me3
	ENSMUSG00000022367	Has2	no_H3K27me3	no_H3K27me3	no_H3K27me3	no_H3K27me3	no_H3K27me3	H3K27me3	no_H3K27me3	no_H3K27me3	no_H3K27me3
	ENSMUSG00000051879	Krt71	no_H3K27me3	H3K27me3	no_H3K27me3	no_H3K27me3	H3K27me3	H3K27me3	no_H3K27me3	no_H3K27me3	H3K27me3
	ENSMUSG00000041477	Dcp1b	no_H3K27me3	no_H3K27me3	H3K27me3	H3K27me3	H3K27me3	no_H3K27me3	no_H3K27me3	no_H3K27me3	no_H3K27me3
	ENSMUSG00000067338	Tuba3b	no_H3K27me3	no_H3K27me3	no_H3K27me3	no_H3K27me3	no_H3K27me3	no_H3K27me3	no_H3K27me3	no_H3K27me3	not_in_human
	ENSMUSG00000059430	Actg2	no_H3K27me3	no_H3K27me3	no_H3K27me3	no_H3K27me3	no_H3K27me3	H3K27me3	no_H3K27me3	no_H3K27me3	no_H3K27me3
	ENSMUSG00000054364	Rhob	no_H3K27me3	no_H3K27me3	no_H3K27me3	no_H3K27me3	H3K27me3	no_H3K27me3	no_H3K27me3	no_H3K27me3	no_H3K27me3
	ENSMUSG00000026888	Grb14	no_H3K27me3	no_H3K27me3	H3K27me3	H3K27me3	H3K27me3	H3K27me3	no_H3K27me3	no_H3K27me3	no_H3K27me3
	ENSMUSG00000113770	1700019C18Rik	no_H3K27me3	H3K27me3	no_H3K27me3	no_H3K27me3	NA	no_H3K27me3	no_H3K27me3	no_H3K27me3	not_in_human
	ENSMUSG00000020173	Cobl	no_H3K27me3	no_H3K27me3	no_H3K27me3	no_H3K27me3	no_H3K27me3	H3K27me3	no_H3K27me3	no_H3K27me3	no_H3K27me3
	ENSMUSG00000026970	Rbms1	no_H3K27me3	H3K27me3	H3K27me3	H3K27me3	H3K27me3	H3K27me3	no_H3K27me3	no_H3K27me3	no_H3K27me3
	ENSMUSG00000041920	Slc16a6	no_H3K27me3	H3K27me3	H3K27me3	H3K27me3	H3K27me3	H3K27me3	no_H3K27me3	no_H3K27me3	H3K27me3
	ENSMUSG00000025104	Hdgfl3	no_H3K27me3	H3K27me3	no_H3K27me3	H3K27me3	NA	H3K27me3	no_H3K27me3	no_H3K27me3	no_H3K27me3
	ENSMUSG00000053093	Myh7	no_H3K27me3	H3K27me3	H3K27me3	no_H3K27me3	H3K27me3	H3K27me3	no_H3K27me3	no_H3K27me3	H3K27me3
	ENSMUSG00000026971	Itgb6	no_H3K27me3	H3K27me3	H3K27me3	no_H3K27me3	H3K27me3	H3K27me3	H3K27me3	no_H3K27me3	no_H3K27me3
	ENSMUSG00000026080	Chst10	no_H3K27me3	H3K27me3	H3K27me3	H3K27me3	H3K27me3	H3K27me3	H3K27me3	no_H3K27me3	no_H3K27me3
	ENSMUSG00000021703	Serinc5	no_H3K27me3	no_H3K27me3	no_H3K27me3	no_H3K27me3	H3K27me3	no_H3K27me3	no_H3K27me3	no_H3K27me3	no_H3K27me3
	ENSMUSG00000022456	Sept3	NA	NA	NA	NA	NA	NA	NA	NA	no_H3K27me3
	ENSMUSG00000021318	Gli3	no_H3K27me3	no_H3K27me3	no_H3K27me3	H3K27me3	H3K27me3	H3K27me3	no_H3K27me3	no_H3K27me3	H3K27me3
	ENSMUSG00000028364	Tnc	no_H3K27me3	H3K27me3	H3K27me3	H3K27me3	H3K27me3	H3K27me3	no_H3K27me3	no_H3K27me3	no_H3K27me3
	ENSMUSG00000020029	Nudt4	no_H3K27me3	no_H3K27me3	no_H3K27me3	no_H3K27me3	no_H3K27me3	no_H3K27me3	no_H3K27me3	no_H3K27me3	no_H3K27me3
	ENSMUSG00000048814	Lonrf2	no_H3K27me3	no_H3K27me3	no_H3K27me3	no_H3K27me3	no_H3K27me3	H3K27me3	no_H3K27me3	no_H3K27me3	no_H3K27me3
	ENSMUSG00000014030	Pax5	no_H3K27me3	H3K27me3	H3K27me3	H3K27me3	H3K27me3	H3K27me3	no_H3K27me3	no_H3K27me3	H3K27me3
	ENSMUSG00000041119	Pde9a	no_H3K27me3	H3K27me3	no_H3K27me3	no_H3K27me3	no_H3K27me3	H3K27me3	no_H3K27me3	no_H3K27me3	H3K27me3
	ENSMUSG00000021846	Peli2	no_H3K27me3	H3K27me3	H3K27me3	H3K27me3	H3K27me3	H3K27me3	no_H3K27me3	no_H3K27me3	no_H3K27me3
	ENSMUSG00000033016	Nfatc1	no_H3K27me3	H3K27me3	H3K27me3	H3K27me3	H3K27me3	H3K27me3	no_H3K27me3	no_H3K27me3	H3K27me3
	ENSMUSG00000020297	Nsg2	no_H3K27me3	no_H3K27me3	no_H3K27me3	no_H3K27me3	no_H3K27me3	H3K27me3	no_H3K27me3	no_H3K27me3	H3K27me3
	ENSMUSG00000003949	Hlf	no_H3K27me3	H3K27me3	H3K27me3	H3K27me3	H3K27me3	H3K27me3	no_H3K27me3	no_H3K27me3	H3K27me3
	ENSMUSG00000028523	Tctex1d1	no_H3K27me3	no_H3K27me3	no_H3K27me3	H3K27me3	no_H3K27me3	H3K27me3	no_H3K27me3	no_H3K27me3	H3K27me3
	ENSMUSG00000024935	Slc1a1	no_H3K27me3	H3K27me3	no_H3K27me3	no_H3K27me3	no_H3K27me3	H3K27me3	no_H3K27me3	no_H3K27me3	no_H3K27me3
	ENSMUSG00000032487	Ptgs2	no_H3K27me3	no_H3K27me3	no_H3K27me3	no_H3K27me3	H3K27me3	H3K27me3	no_H3K27me3	no_H3K27me3	H3K27me3
	ENSMUSG00000010760	Phlda2	no_H3K27me3	no_H3K27me3	no_H3K27me3	no_H3K27me3	no_H3K27me3	H3K27me3	no_H3K27me3	no_H3K27me3	H3K27me3
	ENSMUSG00000046352	Gjb2	no_H3K27me3	H3K27me3	H3K27me3	no_H3K27me3	H3K27me3	H3K27me3	no_H3K27me3	no_H3K27me3	H3K27me3
	ENSMUSG00000028664	Ephb2	no_H3K27me3	H3K27me3	H3K27me3	H3K27me3	H3K27me3	H3K27me3	no_H3K27me3	no_H3K27me3	H3K27me3
	ENSMUSG00000021534	1700001L19Rik	no_H3K27me3	no_H3K27me3	no_H3K27me3	no_H3K27me3	no_H3K27me3	H3K27me3	no_H3K27me3	no_H3K27me3	no_H3K27me3
	ENSMUSG00000024420	Zfp521	no_H3K27me3	no_H3K27me3	no_H3K27me3	H3K27me3	H3K27me3	H3K27me3	no_H3K27me3	no_H3K27me3	H3K27me3
	ENSMUSG00000033196	Myh2	no_H3K27me3	H3K27me3	no_H3K27me3	no_H3K27me3	no_H3K27me3	H3K27me3	no_H3K27me3	no_H3K27me3	H3K27me3
	ENSMUSG00000024565	Sall3	no_H3K27me3	H3K27me3	H3K27me3	H3K27me3	H3K27me3	H3K27me3	no_H3K27me3	no_H3K27me3	H3K27me3
	ENSMUSG00000001819	Hoxd13	no_H3K27me3	H3K27me3	no_H3K27me3	H3K27me3	no_H3K27me3	H3K27me3	no_H3K27me3	no_H3K27me3	H3K27me3
	ENSMUSG00000102424	Paupar	no_H3K27me3	H3K27me3	H3K27me3	H3K27me3	H3K27me3	H3K27me3	no_H3K27me3	no_H3K27me3	H3K27me3
	ENSMUSG00000048402	Gli2	no_H3K27me3	H3K27me3	H3K27me3	H3K27me3	H3K27me3	H3K27me3	no_H3K27me3	no_H3K27me3	H3K27me3
	ENSMUSG00000054855	Rnd1	no_H3K27me3	H3K27me3	no_H3K27me3	no_H3K27me3	H3K27me3	H3K27me3	no_H3K27me3	no_H3K27me3	no_H3K27me3
	ENSMUSG00000034135	Sik3	no_H3K27me3	no_H3K27me3	no_H3K27me3	no_H3K27me3	H3K27me3	no_H3K27me3	no_H3K27me3	no_H3K27me3	no_H3K27me3
	ENSMUSG00000015090	Ptgds	no_H3K27me3	H3K27me3	no_H3K27me3	no_H3K27me3	no_H3K27me3	no_H3K27me3	no_H3K27me3	no_H3K27me3	no_H3K27me3
	ENSMUSG00000005917	Otx1	no_H3K27me3	H3K27me3	H3K27me3	H3K27me3	H3K27me3	H3K27me3	no_H3K27me3	no_H3K27me3	H3K27me3
	ENSMUSG00000051769	Wfdc15a	no_H3K27me3	H3K27me3	H3K27me3	H3K27me3	H3K27me3	H3K27me3	H3K27me3	no_H3K27me3	not_in_human
	ENSMUSG00000042817	Flt3	no_H3K27me3	H3K27me3	no_H3K27me3	H3K27me3	no_H3K27me3	H3K27me3	no_H3K27me3	no_H3K27me3	H3K27me3
	ENSMUSG00000038216	Pnmt	no_H3K27me3	no_H3K27me3	no_H3K27me3	no_H3K27me3	H3K27me3	H3K27me3	no_H3K27me3	no_H3K27me3	H3K27me3
	ENSMUSG00000070462	Tlnrd1	no_H3K27me3	no_H3K27me3	H3K27me3	H3K27me3	NA	H3K27me3	no_H3K27me3	no_H3K27me3	no_H3K27me3
	ENSMUSG00000072244	Trim6	no_H3K27me3	no_H3K27me3	no_H3K27me3	no_H3K27me3	no_H3K27me3	H3K27me3	no_H3K27me3	no_H3K27me3	no_H3K27me3
	ENSMUSG00000037106	Fer1l6	no_H3K27me3	no_H3K27me3	no_H3K27me3	no_H3K27me3	NA	H3K27me3	no_H3K27me3	no_H3K27me3	no_H3K27me3
	ENSMUSG00000020303	Stc2	no_H3K27me3	no_H3K27me3	no_H3K27me3	no_H3K27me3	H3K27me3	H3K27me3	no_H3K27me3	no_H3K27me3	H3K27me3
	ENSMUSG00000043342	Hoxd9	no_H3K27me3	H3K27me3	H3K27me3	H3K27me3	H3K27me3	H3K27me3	no_H3K27me3	no_H3K27me3	H3K27me3
	ENSMUSG00000022941	Ripply3	no_H3K27me3	no_H3K27me3	no_H3K27me3	no_H3K27me3	no_H3K27me3	H3K27me3	no_H3K27me3	no_H3K27me3	H3K27me3
	ENSMUSG00000088108	Snora47	no_H3K27me3	no_H3K27me3	no_H3K27me3	no_H3K27me3	no_H3K27me3	no_H3K27me3	no_H3K27me3	no_H3K27me3	no_H3K27me3
	ENSMUSG00000002028	Kmt2a	no_H3K27me3	H3K27me3	H3K27me3	H3K27me3	H3K27me3	H3K27me3	no_H3K27me3	no_H3K27me3	no_H3K27me3
	ENSMUSG00000021069	Pygl	no_H3K27me3	H3K27me3	H3K27me3	H3K27me3	H3K27me3	H3K27me3	no_H3K27me3	no_H3K27me3	H3K27me3
	ENSMUSG00000022361	Zhx1	no_H3K27me3	no_H3K27me3	no_H3K27me3	no_H3K27me3	no_H3K27me3	no_H3K27me3	no_H3K27me3	no_H3K27me3	H3K27me3
	ENSMUSG00000055675	Kbtbd11	no_H3K27me3	H3K27me3	no_H3K27me3	no_H3K27me3	no_H3K27me3	H3K27me3	no_H3K27me3	no_H3K27me3	H3K27me3
	ENSMUSG00000019929	Dcn	no_H3K27me3	no_H3K27me3	no_H3K27me3	no_H3K27me3	no_H3K27me3	no_H3K27me3	no_H3K27me3	no_H3K27me3	no_H3K27me3
	ENSMUSG00000035385	Ccl2	no_H3K27me3	no_H3K27me3	no_H3K27me3	no_H3K27me3	H3K27me3	H3K27me3	no_H3K27me3	no_H3K27me3	H3K27me3
	ENSMUSG00000049502	Dtx3l	no_H3K27me3	H3K27me3	no_H3K27me3	no_H3K27me3	no_H3K27me3	H3K27me3	no_H3K27me3	no_H3K27me3	H3K27me3
	ENSMUSG00000067764	Xlr5c	no_H3K27me3	no_H3K27me3	no_H3K27me3	no_H3K27me3	H3K27me3	no_H3K27me3	no_H3K27me3	no_H3K27me3	not_in_human
	ENSMUSG00000060548	Tnfrsf19	no_H3K27me3	H3K27me3	H3K27me3	H3K27me3	H3K27me3	H3K27me3	no_H3K27me3	no_H3K27me3	H3K27me3
	ENSMUSG00000022228	Zscan26	no_H3K27me3	H3K27me3	H3K27me3	no_H3K27me3	H3K27me3	H3K27me3	no_H3K27me3	no_H3K27me3	no_H3K27me3
	ENSMUSG00000030263	Lrmp	no_H3K27me3	no_H3K27me3	no_H3K27me3	no_H3K27me3	no_H3K27me3	H3K27me3	no_H3K27me3	no_H3K27me3	no_H3K27me3
	ENSMUSG00000033470	Cysltr2	no_H3K27me3	H3K27me3	no_H3K27me3	no_H3K27me3	no_H3K27me3	H3K27me3	no_H3K27me3	no_H3K27me3	no_H3K27me3
	ENSMUSG00000028845	Tekt2	no_H3K27me3	no_H3K27me3	no_H3K27me3	no_H3K27me3	no_H3K27me3	H3K27me3	no_H3K27me3	no_H3K27me3	no_H3K27me3
	ENSMUSG00000026586	Prrx1	no_H3K27me3	no_H3K27me3	no_H3K27me3	H3K27me3	H3K27me3	H3K27me3	no_H3K27me3	no_H3K27me3	H3K27me3
	ENSMUSG00000048897	Zfp710	no_H3K27me3	no_H3K27me3	no_H3K27me3	no_H3K27me3	H3K27me3	H3K27me3	no_H3K27me3	no_H3K27me3	no_H3K27me3
	ENSMUSG00000009350	Mpo	no_H3K27me3	H3K27me3	no_H3K27me3	no_H3K27me3	H3K27me3	H3K27me3	no_H3K27me3	no_H3K27me3	H3K27me3
	ENSMUSG00000037287	Tbcel	no_H3K27me3	H3K27me3	H3K27me3	H3K27me3	H3K27me3	H3K27me3	no_H3K27me3	no_H3K27me3	no_H3K27me3
	ENSMUSG00000041530	Ago1	no_H3K27me3	no_H3K27me3	no_H3K27me3	no_H3K27me3	no_H3K27me3	no_H3K27me3	no_H3K27me3	no_H3K27me3	no_H3K27me3
	ENSMUSG00000073771	Btbd19	no_H3K27me3	no_H3K27me3	no_H3K27me3	no_H3K27me3	no_H3K27me3	no_H3K27me3	no_H3K27me3	no_H3K27me3	no_H3K27me3
	ENSMUSG00000056380	Gpr50	no_H3K27me3	H3K27me3	no_H3K27me3	no_H3K27me3	H3K27me3	H3K27me3	no_H3K27me3	no_H3K27me3	H3K27me3
	ENSMUSG00000027860	Vangl1	no_H3K27me3	H3K27me3	H3K27me3	H3K27me3	H3K27me3	H3K27me3	no_H3K27me3	no_H3K27me3	no_H3K27me3
	ENSMUSG00000054966	Lmntd1	no_H3K27me3	H3K27me3	no_H3K27me3	H3K27me3	NA	H3K27me3	no_H3K27me3	no_H3K27me3	no_H3K27me3
	ENSMUSG00000030123	Plxnd1	no_H3K27me3	H3K27me3	H3K27me3	H3K27me3	H3K27me3	H3K27me3	no_H3K27me3	no_H3K27me3	no_H3K27me3
	ENSMUSG00000074361	C5ar2	no_H3K27me3	no_H3K27me3	no_H3K27me3	no_H3K27me3	no_H3K27me3	no_H3K27me3	no_H3K27me3	no_H3K27me3	no_H3K27me3
	ENSMUSG00000050967	Creg2	no_H3K27me3	no_H3K27me3	no_H3K27me3	no_H3K27me3	no_H3K27me3	H3K27me3	no_H3K27me3	no_H3K27me3	H3K27me3
	ENSMUSG00000035831	Krt25	no_H3K27me3	H3K27me3	no_H3K27me3	no_H3K27me3	no_H3K27me3	H3K27me3	no_H3K27me3	no_H3K27me3	H3K27me3
	ENSMUSG00000026827	Gpd2	no_H3K27me3	H3K27me3	H3K27me3	H3K27me3	H3K27me3	H3K27me3	no_H3K27me3	no_H3K27me3	no_H3K27me3
	ENSMUSG00000037001	Zfp39	no_H3K27me3	H3K27me3	no_H3K27me3	no_H3K27me3	H3K27me3	no_H3K27me3	no_H3K27me3	no_H3K27me3	not_in_human
	ENSMUSG00000036030	Prtg	no_H3K27me3	H3K27me3	H3K27me3	H3K27me3	H3K27me3	H3K27me3	no_H3K27me3	no_H3K27me3	H3K27me3
	ENSMUSG00000085041	BB031773	no_H3K27me3	no_H3K27me3	no_H3K27me3	no_H3K27me3	no_H3K27me3	H3K27me3	no_H3K27me3	no_H3K27me3	not_in_human
	ENSMUSG00000034551	Hdx	no_H3K27me3	no_H3K27me3	no_H3K27me3	no_H3K27me3	no_H3K27me3	no_H3K27me3	no_H3K27me3	no_H3K27me3	H3K27me3
	ENSMUSG00000078670	Fam174b	no_H3K27me3	no_H3K27me3	no_H3K27me3	no_H3K27me3	no_H3K27me3	H3K27me3	no_H3K27me3	no_H3K27me3	H3K27me3
	ENSMUSG00000000154	Slc22a18	no_H3K27me3	H3K27me3	no_H3K27me3	no_H3K27me3	no_H3K27me3	H3K27me3	no_H3K27me3	no_H3K27me3	no_H3K27me3
	ENSMUSG00000032549	Rab6b	no_H3K27me3	H3K27me3	H3K27me3	H3K27me3	H3K27me3	H3K27me3	no_H3K27me3	no_H3K27me3	no_H3K27me3
	ENSMUSG00000021186	Fbln5	no_H3K27me3	H3K27me3	no_H3K27me3	no_H3K27me3	H3K27me3	H3K27me3	no_H3K27me3	no_H3K27me3	no_H3K27me3
	ENSMUSG00000029810	Tmem176b	no_H3K27me3	H3K27me3	no_H3K27me3	no_H3K27me3	no_H3K27me3	no_H3K27me3	no_H3K27me3	no_H3K27me3	no_H3K27me3
	ENSMUSG00000031229	Atrx	no_H3K27me3	no_H3K27me3	no_H3K27me3	no_H3K27me3	no_H3K27me3	no_H3K27me3	no_H3K27me3	no_H3K27me3	no_H3K27me3
	ENSMUSG00000029213	Commd8	no_H3K27me3	no_H3K27me3	no_H3K27me3	no_H3K27me3	no_H3K27me3	no_H3K27me3	no_H3K27me3	no_H3K27me3	no_H3K27me3
	ENSMUSG00000019487	Trip10	no_H3K27me3	H3K27me3	no_H3K27me3	no_H3K27me3	no_H3K27me3	no_H3K27me3	no_H3K27me3	no_H3K27me3	no_H3K27me3
	ENSMUSG00000041607	Mbp	no_H3K27me3	H3K27me3	H3K27me3	H3K27me3	H3K27me3	H3K27me3	no_H3K27me3	no_H3K27me3	no_H3K27me3
	ENSMUSG00000044519	Zfp488	no_H3K27me3	H3K27me3	H3K27me3	H3K27me3	H3K27me3	H3K27me3	no_H3K27me3	no_H3K27me3	H3K27me3
	ENSMUSG00000020721	Helz	no_H3K27me3	H3K27me3	H3K27me3	H3K27me3	H3K27me3	H3K27me3	no_H3K27me3	no_H3K27me3	no_H3K27me3
	ENSMUSG00000026109	Tmeff2	no_H3K27me3	no_H3K27me3	no_H3K27me3	no_H3K27me3	no_H3K27me3	H3K27me3	no_H3K27me3	no_H3K27me3	H3K27me3
	ENSMUSG00000041642	Kif21b	no_H3K27me3	H3K27me3	H3K27me3	H3K27me3	H3K27me3	H3K27me3	no_H3K27me3	no_H3K27me3	no_H3K27me3
	ENSMUSG00000057530	Ece1	no_H3K27me3	H3K27me3	H3K27me3	H3K27me3	H3K27me3	no_H3K27me3	no_H3K27me3	no_H3K27me3	no_H3K27me3
	ENSMUSG00000107488	Gm31579	no_H3K27me3	no_H3K27me3	no_H3K27me3	no_H3K27me3	NA	H3K27me3	no_H3K27me3	no_H3K27me3	not_in_human
	ENSMUSG00000051579	Tceal8	no_H3K27me3	H3K27me3	H3K27me3	H3K27me3	H3K27me3	no_H3K27me3	no_H3K27me3	no_H3K27me3	H3K27me3
	ENSMUSG00000027082	Tfpi	no_H3K27me3	no_H3K27me3	no_H3K27me3	no_H3K27me3	no_H3K27me3	H3K27me3	no_H3K27me3	no_H3K27me3	no_H3K27me3
	ENSMUSG00000030513	Pcsk6	no_H3K27me3	H3K27me3	H3K27me3	H3K27me3	H3K27me3	H3K27me3	no_H3K27me3	no_H3K27me3	no_H3K27me3
	ENSMUSG00000051455	Meioc	no_H3K27me3	no_H3K27me3	no_H3K27me3	no_H3K27me3	NA	H3K27me3	no_H3K27me3	no_H3K27me3	H3K27me3
	ENSMUSG00000022587	Ly6e	no_H3K27me3	no_H3K27me3	no_H3K27me3	H3K27me3	H3K27me3	H3K27me3	no_H3K27me3	no_H3K27me3	no_H3K27me3
	ENSMUSG00000045763	Basp1	no_H3K27me3	no_H3K27me3	no_H3K27me3	no_H3K27me3	no_H3K27me3	H3K27me3	no_H3K27me3	no_H3K27me3	H3K27me3
	ENSMUSG00000079471	Mymx	no_H3K27me3	no_H3K27me3	no_H3K27me3	no_H3K27me3	NA	H3K27me3	no_H3K27me3	no_H3K27me3	no_H3K27me3
	ENSMUSG00000111577	Gm47136	NA	NA	NA	NA	NA	NA	NA	NA	not_in_human
	ENSMUSG00000003948	Mmd	no_H3K27me3	H3K27me3	H3K27me3	H3K27me3	H3K27me3	H3K27me3	no_H3K27me3	no_H3K27me3	no_H3K27me3
	ENSMUSG00000115737	Rpl19-ps3	NA	NA	NA	NA	NA	NA	NA	NA	not_in_human
	ENSMUSG00000023915	Tnfrsf21	no_H3K27me3	H3K27me3	H3K27me3	H3K27me3	H3K27me3	H3K27me3	no_H3K27me3	no_H3K27me3	H3K27me3
	ENSMUSG00000025352	Gdf11	no_H3K27me3	no_H3K27me3	no_H3K27me3	no_H3K27me3	no_H3K27me3	H3K27me3	no_H3K27me3	no_H3K27me3	no_H3K27me3
	ENSMUSG00000025194	Abcc2	no_H3K27me3	H3K27me3	no_H3K27me3	no_H3K27me3	no_H3K27me3	H3K27me3	no_H3K27me3	no_H3K27me3	no_H3K27me3
	ENSMUSG00000035299	Mid1	no_H3K27me3	no_H3K27me3	no_H3K27me3	no_H3K27me3	no_H3K27me3	no_H3K27me3	no_H3K27me3	no_H3K27me3	H3K27me3
	ENSMUSG00000023902	Zscan10	no_H3K27me3	H3K27me3	H3K27me3	no_H3K27me3	H3K27me3	H3K27me3	no_H3K27me3	no_H3K27me3	no_H3K27me3
	ENSMUSG00000022867	Usp25	no_H3K27me3	H3K27me3	H3K27me3	H3K27me3	H3K27me3	no_H3K27me3	no_H3K27me3	no_H3K27me3	no_H3K27me3
	ENSMUSG00000031932	Gpr83	no_H3K27me3	H3K27me3	no_H3K27me3	no_H3K27me3	no_H3K27me3	H3K27me3	no_H3K27me3	no_H3K27me3	H3K27me3
	ENSMUSG00000087394	Gm12945	NA	NA	NA	NA	NA	NA	NA	NA	not_in_human
	ENSMUSG00000050029	Rap2c	no_H3K27me3	no_H3K27me3	no_H3K27me3	no_H3K27me3	H3K27me3	no_H3K27me3	no_H3K27me3	no_H3K27me3	H3K27me3
	ENSMUSG00000002279	Lmf1	no_H3K27me3	H3K27me3	H3K27me3	H3K27me3	H3K27me3	H3K27me3	no_H3K27me3	no_H3K27me3	H3K27me3
	ENSMUSG00000071176	Arhgef10	no_H3K27me3	H3K27me3	H3K27me3	H3K27me3	H3K27me3	H3K27me3	no_H3K27me3	no_H3K27me3	no_H3K27me3
	ENSMUSG00000049902	4921517D22Rik	no_H3K27me3	no_H3K27me3	no_H3K27me3	no_H3K27me3	no_H3K27me3	no_H3K27me3	no_H3K27me3	no_H3K27me3	no_H3K27me3
	ENSMUSG00000000078	Klf6	no_H3K27me3	no_H3K27me3	no_H3K27me3	no_H3K27me3	no_H3K27me3	H3K27me3	no_H3K27me3	no_H3K27me3	no_H3K27me3
	ENSMUSG00000028217	Cdh17	no_H3K27me3	H3K27me3	no_H3K27me3	no_H3K27me3	no_H3K27me3	no_H3K27me3	no_H3K27me3	no_H3K27me3	no_H3K27me3
	ENSMUSG00000030930	Chst15	no_H3K27me3	H3K27me3	H3K27me3	H3K27me3	H3K27me3	H3K27me3	no_H3K27me3	no_H3K27me3	H3K27me3
	ENSMUSG00000000416	Cttnbp2	no_H3K27me3	no_H3K27me3	no_H3K27me3	no_H3K27me3	no_H3K27me3	H3K27me3	no_H3K27me3	no_H3K27me3	H3K27me3
	ENSMUSG00000090958	Lrrc32	no_H3K27me3	H3K27me3	H3K27me3	H3K27me3	H3K27me3	H3K27me3	no_H3K27me3	no_H3K27me3	H3K27me3
	ENSMUSG00000047787	Flrt1	no_H3K27me3	no_H3K27me3	no_H3K27me3	no_H3K27me3	no_H3K27me3	H3K27me3	no_H3K27me3	no_H3K27me3	no_H3K27me3
	ENSMUSG00000023046	Igfbp6	no_H3K27me3	no_H3K27me3	no_H3K27me3	no_H3K27me3	no_H3K27me3	H3K27me3	no_H3K27me3	no_H3K27me3	no_H3K27me3
	ENSMUSG00000039058	Ak5	no_H3K27me3	H3K27me3	H3K27me3	H3K27me3	H3K27me3	H3K27me3	no_H3K27me3	no_H3K27me3	H3K27me3
	ENSMUSG00000051367	Six1	no_H3K27me3	H3K27me3	H3K27me3	H3K27me3	H3K27me3	H3K27me3	no_H3K27me3	no_H3K27me3	H3K27me3
	ENSMUSG00000032937	Fshr	no_H3K27me3	H3K27me3	H3K27me3	H3K27me3	H3K27me3	H3K27me3	no_H3K27me3	no_H3K27me3	no_H3K27me3
	ENSMUSG00000085788	4930470G03Rik	no_H3K27me3	no_H3K27me3	no_H3K27me3	no_H3K27me3	NA	no_H3K27me3	no_H3K27me3	no_H3K27me3	not_in_human
	ENSMUSG00000024922	Ovol1	no_H3K27me3	no_H3K27me3	no_H3K27me3	no_H3K27me3	no_H3K27me3	H3K27me3	no_H3K27me3	no_H3K27me3	H3K27me3
	ENSMUSG00000028184	Adgrl2	no_H3K27me3	H3K27me3	H3K27me3	H3K27me3	NA	H3K27me3	no_H3K27me3	no_H3K27me3	no_H3K27me3
	ENSMUSG00000087110	Gm11264	no_H3K27me3	no_H3K27me3	no_H3K27me3	no_H3K27me3	NA	H3K27me3	no_H3K27me3	no_H3K27me3	not_in_human
	ENSMUSG00000071470	Ccnb1ip1	no_H3K27me3	no_H3K27me3	no_H3K27me3	no_H3K27me3	no_H3K27me3	H3K27me3	no_H3K27me3	no_H3K27me3	no_H3K27me3
	ENSMUSG00000003283	Hck	no_H3K27me3	H3K27me3	H3K27me3	H3K27me3	H3K27me3	H3K27me3	no_H3K27me3	no_H3K27me3	H3K27me3
	ENSMUSG00000115597	Gm49030	NA	NA	NA	NA	NA	NA	NA	NA	not_in_human
	ENSMUSG00000023367	Tmem176a	no_H3K27me3	H3K27me3	no_H3K27me3	no_H3K27me3	no_H3K27me3	no_H3K27me3	no_H3K27me3	no_H3K27me3	no_H3K27me3
	ENSMUSG00000040522	Tlr8	no_H3K27me3	no_H3K27me3	no_H3K27me3	no_H3K27me3	no_H3K27me3	no_H3K27me3	no_H3K27me3	no_H3K27me3	H3K27me3
	ENSMUSG00000043496	Tril	no_H3K27me3	no_H3K27me3	no_H3K27me3	no_H3K27me3	no_H3K27me3	H3K27me3	no_H3K27me3	no_H3K27me3	H3K27me3
	ENSMUSG00000021539	Lect2	no_H3K27me3	no_H3K27me3	no_H3K27me3	no_H3K27me3	no_H3K27me3	H3K27me3	no_H3K27me3	no_H3K27me3	H3K27me3
	ENSMUSG00000004266	Ptpn6	no_H3K27me3	no_H3K27me3	no_H3K27me3	no_H3K27me3	no_H3K27me3	no_H3K27me3	no_H3K27me3	no_H3K27me3	no_H3K27me3
	ENSMUSG00000070605	Zfp992	no_H3K27me3	no_H3K27me3	no_H3K27me3	no_H3K27me3	NA	no_H3K27me3	no_H3K27me3	no_H3K27me3	not_in_human
	ENSMUSG00000109695	Gm31166	NA	NA	NA	NA	NA	NA	NA	NA	not_in_human
	ENSMUSG00000040812	Agbl2	no_H3K27me3	no_H3K27me3	no_H3K27me3	no_H3K27me3	no_H3K27me3	H3K27me3	no_H3K27me3	no_H3K27me3	no_H3K27me3
	ENSMUSG00000022043	Trim35	no_H3K27me3	no_H3K27me3	no_H3K27me3	no_H3K27me3	no_H3K27me3	no_H3K27me3	no_H3K27me3	no_H3K27me3	no_H3K27me3
	ENSMUSG00000027654	Fam83d	no_H3K27me3	no_H3K27me3	no_H3K27me3	no_H3K27me3	no_H3K27me3	no_H3K27me3	no_H3K27me3	no_H3K27me3	no_H3K27me3
	ENSMUSG00000004988	Fxyd4	no_H3K27me3	no_H3K27me3	no_H3K27me3	no_H3K27me3	no_H3K27me3	no_H3K27me3	no_H3K27me3	no_H3K27me3	no_H3K27me3
	ENSMUSG00000030917	Tmem159	no_H3K27me3	no_H3K27me3	no_H3K27me3	no_H3K27me3	no_H3K27me3	H3K27me3	no_H3K27me3	no_H3K27me3	no_H3K27me3
	ENSMUSG00000042265	Trem1	no_H3K27me3	no_H3K27me3	no_H3K27me3	no_H3K27me3	no_H3K27me3	H3K27me3	no_H3K27me3	no_H3K27me3	no_H3K27me3
	ENSMUSG00000061603	Akap6	no_H3K27me3	no_H3K27me3	no_H3K27me3	no_H3K27me3	no_H3K27me3	H3K27me3	no_H3K27me3	no_H3K27me3	no_H3K27me3
	ENSMUSG00000064373	Selenop	no_H3K27me3	no_H3K27me3	no_H3K27me3	no_H3K27me3	NA	no_H3K27me3	no_H3K27me3	no_H3K27me3	no_H3K27me3
	ENSMUSG00000038128	Camk4	no_H3K27me3	no_H3K27me3	no_H3K27me3	no_H3K27me3	no_H3K27me3	H3K27me3	no_H3K27me3	no_H3K27me3	H3K27me3
	ENSMUSG00000029121	Crmp1	no_H3K27me3	no_H3K27me3	no_H3K27me3	H3K27me3	H3K27me3	H3K27me3	no_H3K27me3	no_H3K27me3	H3K27me3
	ENSMUSG00000032013	Trim29	no_H3K27me3	H3K27me3	H3K27me3	H3K27me3	H3K27me3	H3K27me3	no_H3K27me3	no_H3K27me3	H3K27me3
	ENSMUSG00000030109	Slc6a12	no_H3K27me3	H3K27me3	H3K27me3	H3K27me3	H3K27me3	H3K27me3	H3K27me3	no_H3K27me3	H3K27me3
	ENSMUSG00000025289	Prdx4	no_H3K27me3	no_H3K27me3	no_H3K27me3	no_H3K27me3	no_H3K27me3	no_H3K27me3	no_H3K27me3	no_H3K27me3	H3K27me3
	ENSMUSG00000031026	Trim66	no_H3K27me3	no_H3K27me3	H3K27me3	no_H3K27me3	H3K27me3	H3K27me3	no_H3K27me3	no_H3K27me3	no_H3K27me3
	ENSMUSG00000024381	Bin1	no_H3K27me3	H3K27me3	H3K27me3	H3K27me3	H3K27me3	H3K27me3	no_H3K27me3	no_H3K27me3	H3K27me3
	ENSMUSG00000054667	Irs4	no_H3K27me3	H3K27me3	no_H3K27me3	no_H3K27me3	no_H3K27me3	H3K27me3	no_H3K27me3	no_H3K27me3	H3K27me3
	ENSMUSG00000059146	Ntrk3	no_H3K27me3	H3K27me3	H3K27me3	H3K27me3	H3K27me3	H3K27me3	no_H3K27me3	no_H3K27me3	H3K27me3
	ENSMUSG00000003585	Sec14l2	no_H3K27me3	no_H3K27me3	no_H3K27me3	no_H3K27me3	no_H3K27me3	H3K27me3	no_H3K27me3	no_H3K27me3	H3K27me3
	ENSMUSG00000028766	Alpl	no_H3K27me3	H3K27me3	H3K27me3	H3K27me3	H3K27me3	no_H3K27me3	no_H3K27me3	no_H3K27me3	H3K27me3
	ENSMUSG00000097060	Gm26759	NA	NA	NA	NA	NA	NA	NA	NA	not_in_human
	ENSMUSG00000002699	Lcp2	no_H3K27me3	no_H3K27me3	no_H3K27me3	no_H3K27me3	no_H3K27me3	H3K27me3	no_H3K27me3	no_H3K27me3	H3K27me3
	ENSMUSG00000024087	Cyp1b1	no_H3K27me3	no_H3K27me3	no_H3K27me3	no_H3K27me3	no_H3K27me3	H3K27me3	no_H3K27me3	no_H3K27me3	H3K27me3
	ENSMUSG00000025931	Paqr8	no_H3K27me3	H3K27me3	H3K27me3	no_H3K27me3	no_H3K27me3	no_H3K27me3	no_H3K27me3	no_H3K27me3	no_H3K27me3
	ENSMUSG00000022641	Bbx	no_H3K27me3	H3K27me3	H3K27me3	H3K27me3	H3K27me3	H3K27me3	no_H3K27me3	no_H3K27me3	no_H3K27me3
	ENSMUSG00000031748	Gnao1	no_H3K27me3	H3K27me3	H3K27me3	H3K27me3	H3K27me3	H3K27me3	no_H3K27me3	no_H3K27me3	H3K27me3
	ENSMUSG00000013766	Ly6g6e	no_H3K27me3	no_H3K27me3	no_H3K27me3	no_H3K27me3	no_H3K27me3	H3K27me3	no_H3K27me3	no_H3K27me3	no_H3K27me3
	ENSMUSG00000024421	Lama3	no_H3K27me3	no_H3K27me3	no_H3K27me3	no_H3K27me3	no_H3K27me3	H3K27me3	no_H3K27me3	no_H3K27me3	H3K27me3
	ENSMUSG00000048371	Pdp2	no_H3K27me3	H3K27me3	no_H3K27me3	no_H3K27me3	H3K27me3	no_H3K27me3	no_H3K27me3	no_H3K27me3	no_H3K27me3
	ENSMUSG00000055078	Gabra5	no_H3K27me3	H3K27me3	H3K27me3	H3K27me3	H3K27me3	H3K27me3	no_H3K27me3	no_H3K27me3	H3K27me3
	ENSMUSG00000045532	C1ql1	no_H3K27me3	no_H3K27me3	no_H3K27me3	no_H3K27me3	H3K27me3	H3K27me3	no_H3K27me3	no_H3K27me3	H3K27me3
	ENSMUSG00000026090	2010300C02Rik	NA	NA	NA	NA	H3K27me3	NA	NA	NA	H3K27me3
	ENSMUSG00000050232	Cxcr3	no_H3K27me3	no_H3K27me3	no_H3K27me3	no_H3K27me3	no_H3K27me3	no_H3K27me3	no_H3K27me3	no_H3K27me3	no_H3K27me3
	ENSMUSG00000057315	Arhgap24	no_H3K27me3	H3K27me3	H3K27me3	H3K27me3	H3K27me3	H3K27me3	no_H3K27me3	no_H3K27me3	no_H3K27me3
	ENSMUSG00000097454	Gm26892	NA	NA	NA	NA	NA	NA	NA	NA	not_in_human
	ENSMUSG00000021953	Tdh	no_H3K27me3	no_H3K27me3	no_H3K27me3	no_H3K27me3	no_H3K27me3	H3K27me3	no_H3K27me3	no_H3K27me3	no_H3K27me3
	ENSMUSG00000015599	Ttbk1	no_H3K27me3	H3K27me3	H3K27me3	H3K27me3	H3K27me3	H3K27me3	no_H3K27me3	no_H3K27me3	no_H3K27me3
	ENSMUSG00000074252	Gm10654	no_H3K27me3	no_H3K27me3	no_H3K27me3	no_H3K27me3	NA	no_H3K27me3	no_H3K27me3	no_H3K27me3	not_in_human
	ENSMUSG00000047749	Zc3hav1l	no_H3K27me3	no_H3K27me3	H3K27me3	no_H3K27me3	no_H3K27me3	H3K27me3	no_H3K27me3	no_H3K27me3	no_H3K27me3
	ENSMUSG00000040140	Tdrd6	no_H3K27me3	H3K27me3	H3K27me3	no_H3K27me3	no_H3K27me3	H3K27me3	no_H3K27me3	no_H3K27me3	no_H3K27me3
	ENSMUSG00000050534	Htr5b	no_H3K27me3	no_H3K27me3	no_H3K27me3	no_H3K27me3	no_H3K27me3	H3K27me3	no_H3K27me3	no_H3K27me3	not_in_human
	ENSMUSG00000042271	Nxt2	no_H3K27me3	no_H3K27me3	no_H3K27me3	no_H3K27me3	no_H3K27me3	no_H3K27me3	no_H3K27me3	no_H3K27me3	H3K27me3
	ENSMUSG00000091475	2810468N07Rik	NA	NA	NA	NA	H3K27me3	NA	NA	NA	H3K27me3
	ENSMUSG00000002769	Gnmt	no_H3K27me3	no_H3K27me3	no_H3K27me3	no_H3K27me3	no_H3K27me3	H3K27me3	no_H3K27me3	no_H3K27me3	no_H3K27me3
	ENSMUSG00000032380	Dapk2	no_H3K27me3	H3K27me3	no_H3K27me3	no_H3K27me3	no_H3K27me3	H3K27me3	no_H3K27me3	no_H3K27me3	no_H3K27me3
	ENSMUSG00000057606	Colq	no_H3K27me3	no_H3K27me3	no_H3K27me3	no_H3K27me3	no_H3K27me3	H3K27me3	no_H3K27me3	no_H3K27me3	H3K27me3
	ENSMUSG00000022237	Ankrd33b	no_H3K27me3	H3K27me3	H3K27me3	H3K27me3	H3K27me3	H3K27me3	no_H3K27me3	no_H3K27me3	H3K27me3
	ENSMUSG00000030562	Nox4	no_H3K27me3	no_H3K27me3	no_H3K27me3	no_H3K27me3	no_H3K27me3	no_H3K27me3	no_H3K27me3	no_H3K27me3	no_H3K27me3
	ENSMUSG00000057329	Bcl2	no_H3K27me3	no_H3K27me3	no_H3K27me3	no_H3K27me3	H3K27me3	H3K27me3	no_H3K27me3	no_H3K27me3	no_H3K27me3
	ENSMUSG00000005534	Insr	no_H3K27me3	no_H3K27me3	no_H3K27me3	no_H3K27me3	H3K27me3	H3K27me3	no_H3K27me3	no_H3K27me3	no_H3K27me3
	ENSMUSG00000062960	Kdr	no_H3K27me3	H3K27me3	no_H3K27me3	H3K27me3	H3K27me3	H3K27me3	no_H3K27me3	no_H3K27me3	H3K27me3
	ENSMUSG00000063506	Arhgap22	no_H3K27me3	no_H3K27me3	no_H3K27me3	no_H3K27me3	no_H3K27me3	H3K27me3	no_H3K27me3	no_H3K27me3	no_H3K27me3
	ENSMUSG00000050549	Fam241a	no_H3K27me3	no_H3K27me3	no_H3K27me3	no_H3K27me3	NA	no_H3K27me3	no_H3K27me3	no_H3K27me3	H3K27me3
	ENSMUSG00000024598	Fbn2	no_H3K27me3	H3K27me3	H3K27me3	H3K27me3	H3K27me3	H3K27me3	no_H3K27me3	no_H3K27me3	H3K27me3
	ENSMUSG00000069743	Zfp820	no_H3K27me3	no_H3K27me3	no_H3K27me3	no_H3K27me3	no_H3K27me3	H3K27me3	no_H3K27me3	no_H3K27me3	not_in_human
	ENSMUSG00000073102	Drc1	no_H3K27me3	no_H3K27me3	no_H3K27me3	no_H3K27me3	H3K27me3	H3K27me3	no_H3K27me3	no_H3K27me3	no_H3K27me3
	ENSMUSG00000032500	Dclk3	no_H3K27me3	H3K27me3	no_H3K27me3	no_H3K27me3	H3K27me3	H3K27me3	no_H3K27me3	no_H3K27me3	H3K27me3
	ENSMUSG00000025255	Zfhx4	no_H3K27me3	H3K27me3	no_H3K27me3	no_H3K27me3	no_H3K27me3	H3K27me3	no_H3K27me3	no_H3K27me3	H3K27me3
	ENSMUSG00000070407	Hs3st3b1	no_H3K27me3	H3K27me3	H3K27me3	H3K27me3	H3K27me3	H3K27me3	no_H3K27me3	no_H3K27me3	H3K27me3
	ENSMUSG00000021360	Gcnt2	no_H3K27me3	H3K27me3	no_H3K27me3	no_H3K27me3	H3K27me3	H3K27me3	no_H3K27me3	no_H3K27me3	no_H3K27me3
	ENSMUSG00000093847	Gm5039	no_H3K27me3	no_H3K27me3	no_H3K27me3	no_H3K27me3	no_H3K27me3	no_H3K27me3	no_H3K27me3	no_H3K27me3	not_in_human
	ENSMUSG00000056605	Krt72	no_H3K27me3	no_H3K27me3	no_H3K27me3	no_H3K27me3	no_H3K27me3	H3K27me3	no_H3K27me3	no_H3K27me3	H3K27me3
	ENSMUSG00000034825	Nrip3	no_H3K27me3	no_H3K27me3	no_H3K27me3	no_H3K27me3	H3K27me3	H3K27me3	no_H3K27me3	no_H3K27me3	no_H3K27me3
	ENSMUSG00000045010	Gm4779	no_H3K27me3	H3K27me3	no_H3K27me3	no_H3K27me3	NA	no_H3K27me3	no_H3K27me3	no_H3K27me3	not_in_human
	ENSMUSG00000097566	A930024N18Rik	NA	NA	NA	NA	NA	NA	NA	NA	not_in_human
	ENSMUSG00000021359	Tfap2a	no_H3K27me3	H3K27me3	H3K27me3	H3K27me3	H3K27me3	H3K27me3	no_H3K27me3	no_H3K27me3	H3K27me3
	ENSMUSG00000024085	Man2a1	no_H3K27me3	no_H3K27me3	no_H3K27me3	no_H3K27me3	H3K27me3	H3K27me3	no_H3K27me3	no_H3K27me3	no_H3K27me3
	ENSMUSG00000041809	Efhc1	no_H3K27me3	H3K27me3	H3K27me3	no_H3K27me3	no_H3K27me3	no_H3K27me3	no_H3K27me3	no_H3K27me3	no_H3K27me3
	ENSMUSG00000046854	Pip5kl1	no_H3K27me3	H3K27me3	no_H3K27me3	H3K27me3	H3K27me3	H3K27me3	no_H3K27me3	no_H3K27me3	no_H3K27me3
	ENSMUSG00000020553	Pctp	no_H3K27me3	H3K27me3	H3K27me3	H3K27me3	H3K27me3	no_H3K27me3	no_H3K27me3	no_H3K27me3	no_H3K27me3
	ENSMUSG00000037119	Fam91a1	no_H3K27me3	no_H3K27me3	no_H3K27me3	H3K27me3	NA	no_H3K27me3	no_H3K27me3	no_H3K27me3	no_H3K27me3
	ENSMUSG00000087611	4930458D05Rik	NA	NA	NA	NA	NA	NA	NA	NA	not_in_human
	ENSMUSG00000045777	Ifitm10	no_H3K27me3	H3K27me3	no_H3K27me3	no_H3K27me3	no_H3K27me3	H3K27me3	no_H3K27me3	no_H3K27me3	H3K27me3
	ENSMUSG00000046318	Ccbe1	no_H3K27me3	no_H3K27me3	no_H3K27me3	no_H3K27me3	no_H3K27me3	H3K27me3	no_H3K27me3	no_H3K27me3	H3K27me3
	ENSMUSG00000003271	Sult2b1	no_H3K27me3	H3K27me3	no_H3K27me3	no_H3K27me3	no_H3K27me3	H3K27me3	no_H3K27me3	no_H3K27me3	no_H3K27me3
	ENSMUSG00000073197	5730507C01Rik	no_H3K27me3	no_H3K27me3	no_H3K27me3	no_H3K27me3	no_H3K27me3	H3K27me3	no_H3K27me3	no_H3K27me3	not_in_human
	ENSMUSG00000029348	Asphd2	no_H3K27me3	no_H3K27me3	no_H3K27me3	no_H3K27me3	H3K27me3	H3K27me3	no_H3K27me3	no_H3K27me3	no_H3K27me3
	ENSMUSG00000058147	Xlr3c	no_H3K27me3	no_H3K27me3	no_H3K27me3	no_H3K27me3	no_H3K27me3	no_H3K27me3	no_H3K27me3	no_H3K27me3	not_in_human
	ENSMUSG00000037736	Limch1	no_H3K27me3	H3K27me3	H3K27me3	H3K27me3	H3K27me3	H3K27me3	no_H3K27me3	no_H3K27me3	no_H3K27me3
	ENSMUSG00000029822	Osbpl3	no_H3K27me3	H3K27me3	no_H3K27me3	H3K27me3	H3K27me3	no_H3K27me3	no_H3K27me3	no_H3K27me3	no_H3K27me3
	ENSMUSG00000034118	Tpst1	no_H3K27me3	H3K27me3	H3K27me3	H3K27me3	H3K27me3	no_H3K27me3	no_H3K27me3	no_H3K27me3	no_H3K27me3
	ENSMUSG00000029669	Tspan12	no_H3K27me3	no_H3K27me3	no_H3K27me3	no_H3K27me3	no_H3K27me3	H3K27me3	no_H3K27me3	no_H3K27me3	no_H3K27me3
	ENSMUSG00000045775	Slc16a5	no_H3K27me3	H3K27me3	no_H3K27me3	no_H3K27me3	no_H3K27me3	H3K27me3	no_H3K27me3	no_H3K27me3	no_H3K27me3
	ENSMUSG00000036181	Hist1h1c	NA	NA	NA	NA	no_H3K27me3	NA	NA	NA	H3K27me3
	ENSMUSG00000026285	Pdcd1	no_H3K27me3	no_H3K27me3	no_H3K27me3	no_H3K27me3	no_H3K27me3	no_H3K27me3	no_H3K27me3	no_H3K27me3	H3K27me3
	ENSMUSG00000020059	Sycp3	no_H3K27me3	no_H3K27me3	no_H3K27me3	no_H3K27me3	no_H3K27me3	H3K27me3	no_H3K27me3	no_H3K27me3	no_H3K27me3
	ENSMUSG00000042797	Aqp11	no_H3K27me3	no_H3K27me3	no_H3K27me3	no_H3K27me3	H3K27me3	H3K27me3	no_H3K27me3	no_H3K27me3	no_H3K27me3
	ENSMUSG00000029832	Nfe2l3	no_H3K27me3	no_H3K27me3	no_H3K27me3	no_H3K27me3	no_H3K27me3	H3K27me3	no_H3K27me3	no_H3K27me3	no_H3K27me3
	ENSMUSG00000024070	Prkd3	no_H3K27me3	no_H3K27me3	no_H3K27me3	no_H3K27me3	H3K27me3	no_H3K27me3	no_H3K27me3	no_H3K27me3	no_H3K27me3
	ENSMUSG00000062257	Opcml	no_H3K27me3	H3K27me3	no_H3K27me3	no_H3K27me3	H3K27me3	H3K27me3	no_H3K27me3	no_H3K27me3	H3K27me3
	ENSMUSG00000010175	Prox1	no_H3K27me3	H3K27me3	H3K27me3	H3K27me3	H3K27me3	H3K27me3	no_H3K27me3	no_H3K27me3	H3K27me3
	ENSMUSG00000035930	Chst4	no_H3K27me3	no_H3K27me3	no_H3K27me3	no_H3K27me3	no_H3K27me3	H3K27me3	no_H3K27me3	no_H3K27me3	no_H3K27me3
	ENSMUSG00000008999	Bmp7	no_H3K27me3	H3K27me3	H3K27me3	H3K27me3	H3K27me3	H3K27me3	H3K27me3	no_H3K27me3	H3K27me3
	ENSMUSG00000052544	St6galnac3	no_H3K27me3	H3K27me3	H3K27me3	H3K27me3	H3K27me3	H3K27me3	no_H3K27me3	no_H3K27me3	H3K27me3
	ENSMUSG00000019874	Fabp7	no_H3K27me3	no_H3K27me3	no_H3K27me3	no_H3K27me3	no_H3K27me3	H3K27me3	no_H3K27me3	no_H3K27me3	no_H3K27me3
	ENSMUSG00000032065	Tex12	no_H3K27me3	no_H3K27me3	no_H3K27me3	no_H3K27me3	no_H3K27me3	no_H3K27me3	no_H3K27me3	no_H3K27me3	no_H3K27me3
	ENSMUSG00000068452	Duox2	no_H3K27me3	H3K27me3	H3K27me3	H3K27me3	H3K27me3	H3K27me3	no_H3K27me3	no_H3K27me3	H3K27me3
	ENSMUSG00000085067	Gm15631	no_H3K27me3	no_H3K27me3	no_H3K27me3	no_H3K27me3	NA	H3K27me3	no_H3K27me3	no_H3K27me3	not_in_human
	ENSMUSG00000070643	Sox13	no_H3K27me3	H3K27me3	H3K27me3	H3K27me3	H3K27me3	H3K27me3	no_H3K27me3	no_H3K27me3	H3K27me3
	ENSMUSG00000039457	Ppl	no_H3K27me3	H3K27me3	H3K27me3	no_H3K27me3	H3K27me3	H3K27me3	no_H3K27me3	no_H3K27me3	H3K27me3
	ENSMUSG00000028020	Glrb	no_H3K27me3	no_H3K27me3	no_H3K27me3	no_H3K27me3	H3K27me3	H3K27me3	no_H3K27me3	no_H3K27me3	no_H3K27me3
	ENSMUSG00000113544	4833405L11Rik	NA	NA	NA	NA	NA	NA	NA	NA	not_in_human
	ENSMUSG00000034485	Uaca	no_H3K27me3	no_H3K27me3	no_H3K27me3	H3K27me3	H3K27me3	H3K27me3	no_H3K27me3	no_H3K27me3	no_H3K27me3
	ENSMUSG00000035109	Shc4	no_H3K27me3	H3K27me3	H3K27me3	H3K27me3	H3K27me3	H3K27me3	no_H3K27me3	no_H3K27me3	H3K27me3
	ENSMUSG00000026630	Batf3	no_H3K27me3	H3K27me3	no_H3K27me3	no_H3K27me3	H3K27me3	H3K27me3	no_H3K27me3	no_H3K27me3	H3K27me3
	ENSMUSG00000057596	Trim30d	no_H3K27me3	no_H3K27me3	no_H3K27me3	no_H3K27me3	no_H3K27me3	no_H3K27me3	no_H3K27me3	no_H3K27me3	not_in_human
	ENSMUSG00000030022	Adamts9	no_H3K27me3	H3K27me3	H3K27me3	H3K27me3	H3K27me3	H3K27me3	no_H3K27me3	no_H3K27me3	no_H3K27me3
	ENSMUSG00000006711	D130043K22Rik	no_H3K27me3	no_H3K27me3	no_H3K27me3	no_H3K27me3	no_H3K27me3	H3K27me3	no_H3K27me3	no_H3K27me3	no_H3K27me3
	ENSMUSG00000068566	Myadm	no_H3K27me3	no_H3K27me3	no_H3K27me3	no_H3K27me3	no_H3K27me3	H3K27me3	no_H3K27me3	no_H3K27me3	no_H3K27me3
	ENSMUSG00000050132	Sarm1	no_H3K27me3	H3K27me3	no_H3K27me3	no_H3K27me3	H3K27me3	H3K27me3	no_H3K27me3	no_H3K27me3	no_H3K27me3
	ENSMUSG00000027351	Spred1	no_H3K27me3	no_H3K27me3	no_H3K27me3	no_H3K27me3	H3K27me3	H3K27me3	no_H3K27me3	no_H3K27me3	no_H3K27me3
	ENSMUSG00000033356	Pus7l	no_H3K27me3	H3K27me3	H3K27me3	H3K27me3	H3K27me3	no_H3K27me3	no_H3K27me3	no_H3K27me3	no_H3K27me3
	ENSMUSG00000017677	Wsb1	no_H3K27me3	no_H3K27me3	no_H3K27me3	no_H3K27me3	no_H3K27me3	H3K27me3	no_H3K27me3	no_H3K27me3	no_H3K27me3
	ENSMUSG00000034057	Myrfl	no_H3K27me3	no_H3K27me3	no_H3K27me3	no_H3K27me3	no_H3K27me3	no_H3K27me3	no_H3K27me3	no_H3K27me3	no_H3K27me3
	ENSMUSG00000062963	Ufc1	no_H3K27me3	no_H3K27me3	no_H3K27me3	no_H3K27me3	no_H3K27me3	H3K27me3	no_H3K27me3	no_H3K27me3	no_H3K27me3
	ENSMUSG00000028163	Nfkb1	no_H3K27me3	H3K27me3	H3K27me3	H3K27me3	H3K27me3	H3K27me3	no_H3K27me3	no_H3K27me3	no_H3K27me3
	ENSMUSG00000027164	Traf6	no_H3K27me3	H3K27me3	no_H3K27me3	no_H3K27me3	H3K27me3	H3K27me3	no_H3K27me3	no_H3K27me3	no_H3K27me3
	ENSMUSG00000043969	Emx2	no_H3K27me3	H3K27me3	H3K27me3	H3K27me3	H3K27me3	H3K27me3	no_H3K27me3	no_H3K27me3	H3K27me3
	ENSMUSG00000039741	Bahcc1	no_H3K27me3	H3K27me3	H3K27me3	H3K27me3	H3K27me3	H3K27me3	no_H3K27me3	no_H3K27me3	no_H3K27me3
	ENSMUSG00000047220	Ccdc36	NA	NA	NA	NA	no_H3K27me3	NA	NA	NA	no_H3K27me3
	ENSMUSG00000110851	Gm48902	NA	NA	NA	NA	NA	NA	NA	NA	not_in_human
	ENSMUSG00000029314	Gpat3	no_H3K27me3	no_H3K27me3	no_H3K27me3	no_H3K27me3	NA	H3K27me3	no_H3K27me3	no_H3K27me3	H3K27me3
	ENSMUSG00000033191	Tie1	no_H3K27me3	H3K27me3	no_H3K27me3	no_H3K27me3	H3K27me3	H3K27me3	no_H3K27me3	no_H3K27me3	H3K27me3
	ENSMUSG00000030551	Nr2f2	no_H3K27me3	H3K27me3	H3K27me3	H3K27me3	H3K27me3	H3K27me3	no_H3K27me3	no_H3K27me3	H3K27me3
	ENSMUSG00000034009	Rxfp1	no_H3K27me3	H3K27me3	H3K27me3	H3K27me3	H3K27me3	H3K27me3	no_H3K27me3	no_H3K27me3	H3K27me3
	ENSMUSG00000024088	4930583I09Rik	no_H3K27me3	no_H3K27me3	no_H3K27me3	no_H3K27me3	NA	H3K27me3	no_H3K27me3	no_H3K27me3	not_in_human
	ENSMUSG00000027004	Frzb	no_H3K27me3	no_H3K27me3	no_H3K27me3	no_H3K27me3	no_H3K27me3	H3K27me3	no_H3K27me3	no_H3K27me3	no_H3K27me3
	ENSMUSG00000067369	Trmt2b	no_H3K27me3	H3K27me3	H3K27me3	H3K27me3	H3K27me3	no_H3K27me3	no_H3K27me3	no_H3K27me3	no_H3K27me3
	ENSMUSG00000030096	Slc6a6	no_H3K27me3	no_H3K27me3	no_H3K27me3	H3K27me3	H3K27me3	no_H3K27me3	no_H3K27me3	no_H3K27me3	H3K27me3
	ENSMUSG00000022661	Cd200	no_H3K27me3	no_H3K27me3	no_H3K27me3	no_H3K27me3	no_H3K27me3	H3K27me3	no_H3K27me3	no_H3K27me3	H3K27me3
	ENSMUSG00000033960	Jcad	no_H3K27me3	no_H3K27me3	no_H3K27me3	no_H3K27me3	NA	H3K27me3	no_H3K27me3	no_H3K27me3	H3K27me3
	ENSMUSG00000054263	Lifr	no_H3K27me3	H3K27me3	no_H3K27me3	H3K27me3	H3K27me3	H3K27me3	no_H3K27me3	no_H3K27me3	no_H3K27me3
	ENSMUSG00000079057	Cyp4v3	no_H3K27me3	H3K27me3	no_H3K27me3	no_H3K27me3	H3K27me3	H3K27me3	no_H3K27me3	no_H3K27me3	no_H3K27me3
	ENSMUSG00000090071	Cdk5r2	no_H3K27me3	H3K27me3	no_H3K27me3	H3K27me3	H3K27me3	H3K27me3	no_H3K27me3	no_H3K27me3	H3K27me3
	ENSMUSG00000032245	Cln6	no_H3K27me3	no_H3K27me3	no_H3K27me3	no_H3K27me3	H3K27me3	no_H3K27me3	no_H3K27me3	no_H3K27me3	no_H3K27me3
	ENSMUSG00000026527	Rgs7	no_H3K27me3	no_H3K27me3	no_H3K27me3	no_H3K27me3	no_H3K27me3	H3K27me3	no_H3K27me3	no_H3K27me3	no_H3K27me3
	ENSMUSG00000034390	Cmip	no_H3K27me3	H3K27me3	H3K27me3	H3K27me3	H3K27me3	H3K27me3	no_H3K27me3	no_H3K27me3	no_H3K27me3
	ENSMUSG00000025791	Pgm2	no_H3K27me3	no_H3K27me3	no_H3K27me3	no_H3K27me3	no_H3K27me3	H3K27me3	no_H3K27me3	no_H3K27me3	no_H3K27me3
	ENSMUSG00000059173	Pde1a	no_H3K27me3	no_H3K27me3	no_H3K27me3	no_H3K27me3	no_H3K27me3	H3K27me3	no_H3K27me3	no_H3K27me3	no_H3K27me3
	ENSMUSG00000044117	2900011O08Rik	NA	NA	NA	NA	no_H3K27me3	NA	NA	NA	no_H3K27me3
	ENSMUSG00000027075	Slc43a1	no_H3K27me3	H3K27me3	H3K27me3	H3K27me3	H3K27me3	H3K27me3	no_H3K27me3	no_H3K27me3	H3K27me3
	ENSMUSG00000001240	Ramp2	no_H3K27me3	no_H3K27me3	no_H3K27me3	no_H3K27me3	no_H3K27me3	H3K27me3	no_H3K27me3	no_H3K27me3	H3K27me3
	ENSMUSG00000036225	Kctd1	no_H3K27me3	H3K27me3	H3K27me3	H3K27me3	H3K27me3	H3K27me3	no_H3K27me3	no_H3K27me3	H3K27me3
	ENSMUSG00000060227	Casc4	NA	NA	NA	NA	no_H3K27me3	NA	NA	NA	no_H3K27me3
	ENSMUSG00000024600	Slc27a6	no_H3K27me3	no_H3K27me3	no_H3K27me3	no_H3K27me3	no_H3K27me3	H3K27me3	no_H3K27me3	no_H3K27me3	no_H3K27me3
	ENSMUSG00000092060	Bend4	no_H3K27me3	H3K27me3	H3K27me3	H3K27me3	H3K27me3	H3K27me3	no_H3K27me3	no_H3K27me3	H3K27me3
	ENSMUSG00000035469	Rcbtb1	no_H3K27me3	no_H3K27me3	no_H3K27me3	no_H3K27me3	no_H3K27me3	no_H3K27me3	no_H3K27me3	no_H3K27me3	no_H3K27me3
	ENSMUSG00000020908	Myh3	no_H3K27me3	H3K27me3	H3K27me3	no_H3K27me3	H3K27me3	H3K27me3	no_H3K27me3	no_H3K27me3	no_H3K27me3
	ENSMUSG00000086909	Gm4926	no_H3K27me3	no_H3K27me3	no_H3K27me3	no_H3K27me3	no_H3K27me3	H3K27me3	no_H3K27me3	no_H3K27me3	not_in_human
	ENSMUSG00000024451	Arap3	no_H3K27me3	H3K27me3	H3K27me3	H3K27me3	H3K27me3	H3K27me3	no_H3K27me3	no_H3K27me3	H3K27me3
	ENSMUSG00000041731	Pgm5	no_H3K27me3	H3K27me3	no_H3K27me3	no_H3K27me3	no_H3K27me3	H3K27me3	no_H3K27me3	no_H3K27me3	no_H3K27me3
	ENSMUSG00000105867	Gm42517	no_H3K27me3	no_H3K27me3	no_H3K27me3	no_H3K27me3	NA	H3K27me3	no_H3K27me3	no_H3K27me3	H3K27me3
	ENSMUSG00000034520	Gjc1	no_H3K27me3	no_H3K27me3	no_H3K27me3	no_H3K27me3	H3K27me3	H3K27me3	no_H3K27me3	no_H3K27me3	no_H3K27me3
	ENSMUSG00000056947	Mab21l1	no_H3K27me3	no_H3K27me3	no_H3K27me3	no_H3K27me3	no_H3K27me3	H3K27me3	no_H3K27me3	no_H3K27me3	no_H3K27me3
	ENSMUSG00000042846	Lrrtm3	no_H3K27me3	no_H3K27me3	no_H3K27me3	no_H3K27me3	no_H3K27me3	H3K27me3	no_H3K27me3	no_H3K27me3	no_H3K27me3
	ENSMUSG00000021508	Cxcl14	no_H3K27me3	no_H3K27me3	no_H3K27me3	no_H3K27me3	no_H3K27me3	H3K27me3	no_H3K27me3	no_H3K27me3	H3K27me3
	ENSMUSG00000026657	Frmd4a	no_H3K27me3	H3K27me3	no_H3K27me3	no_H3K27me3	H3K27me3	H3K27me3	no_H3K27me3	no_H3K27me3	no_H3K27me3
	ENSMUSG00000037652	Phc3	no_H3K27me3	no_H3K27me3	no_H3K27me3	no_H3K27me3	no_H3K27me3	no_H3K27me3	no_H3K27me3	no_H3K27me3	no_H3K27me3
	ENSMUSG00000025915	Sgk3	no_H3K27me3	H3K27me3	H3K27me3	H3K27me3	H3K27me3	H3K27me3	no_H3K27me3	no_H3K27me3	no_H3K27me3
	ENSMUSG00000038305	Spats2l	no_H3K27me3	H3K27me3	H3K27me3	H3K27me3	H3K27me3	H3K27me3	no_H3K27me3	no_H3K27me3	no_H3K27me3
	ENSMUSG00000042436	Mfap4	no_H3K27me3	no_H3K27me3	no_H3K27me3	no_H3K27me3	no_H3K27me3	H3K27me3	no_H3K27me3	no_H3K27me3	no_H3K27me3
	ENSMUSG00000075033	Nxpe3	no_H3K27me3	no_H3K27me3	no_H3K27me3	no_H3K27me3	no_H3K27me3	no_H3K27me3	no_H3K27me3	no_H3K27me3	no_H3K27me3
	ENSMUSG00000081859	Olfr650-ps1	NA	NA	NA	NA	NA	NA	NA	NA	not_in_human
	ENSMUSG00000028980	H6pd	no_H3K27me3	H3K27me3	H3K27me3	H3K27me3	H3K27me3	H3K27me3	no_H3K27me3	no_H3K27me3	no_H3K27me3
	ENSMUSG00000026185	Igfbp5	no_H3K27me3	H3K27me3	H3K27me3	H3K27me3	H3K27me3	H3K27me3	no_H3K27me3	no_H3K27me3	no_H3K27me3
	ENSMUSG00000005553	Atp4a	no_H3K27me3	H3K27me3	no_H3K27me3	H3K27me3	H3K27me3	H3K27me3	no_H3K27me3	no_H3K27me3	no_H3K27me3
	ENSMUSG00000042331	Specc1	no_H3K27me3	H3K27me3	H3K27me3	H3K27me3	H3K27me3	H3K27me3	no_H3K27me3	no_H3K27me3	H3K27me3

## Sheet: 4_H3K27me3 high confidence
	List of EED DEGs with H3K27me3 in their promoters in mouse oocytes
	Based on Analysis on Sheet 2
	H3K27me3 enrichment in mouse oocytes based on Zheng et al., 2016 (GSE76687) and, Liu et al., 2016 (GSE73952)
	Bold denotes genes predicted to be H3K27me3 imprinted by Inoue et al., 2017
	gene_id	gene_name	Zheng_day7	Zheng_day14	GV_H3K27_Zheng	MII_H3K27_Zheng	MII_H3K27_Liu	Erkek_Sperm_H3K27
	ENSMUSG00000024176	Sox8	no_H3K27me3	no_H3K27me3	H3K27me3	H3K27me3	H3K27me3	H3K27me3
	ENSMUSG00000032374	Plod2	no_H3K27me3	no_H3K27me3	H3K27me3	H3K27me3	H3K27me3	H3K27me3
	ENSMUSG00000048388	Fam171b	no_H3K27me3	no_H3K27me3	H3K27me3	H3K27me3	H3K27me3	H3K27me3
	ENSMUSG00000021198	Unc79	no_H3K27me3	no_H3K27me3	H3K27me3	H3K27me3	H3K27me3	H3K27me3
	ENSMUSG00000031621	Isx	no_H3K27me3	no_H3K27me3	H3K27me3	H3K27me3	H3K27me3	no_H3K27me3
	ENSMUSG00000028161	Ppp3ca	no_H3K27me3	no_H3K27me3	H3K27me3	H3K27me3	H3K27me3	H3K27me3
	ENSMUSG00000021959	Lats2	no_H3K27me3	no_H3K27me3	H3K27me3	H3K27me3	H3K27me3	no_H3K27me3
	ENSMUSG00000026836	Acvr1	no_H3K27me3	no_H3K27me3	H3K27me3	H3K27me3	H3K27me3	H3K27me3
	ENSMUSG00000000247	Lhx2	no_H3K27me3	no_H3K27me3	H3K27me3	H3K27me3	H3K27me3	H3K27me3
	ENSMUSG00000042834	Nrep	no_H3K27me3	no_H3K27me3	H3K27me3	H3K27me3	H3K27me3	H3K27me3
	ENSMUSG00000041000	Trim62	no_H3K27me3	no_H3K27me3	H3K27me3	H3K27me3	H3K27me3	H3K27me3
	ENSMUSG00000049115	Agtr1a	no_H3K27me3	no_H3K27me3	H3K27me3	H3K27me3	H3K27me3	H3K27me3
	ENSMUSG00000034780	B3galt1	no_H3K27me3	no_H3K27me3	H3K27me3	H3K27me3	H3K27me3	H3K27me3
	ENSMUSG00000038650	Rnh1	no_H3K27me3	no_H3K27me3	H3K27me3	H3K27me3	H3K27me3	H3K27me3
	ENSMUSG00000041477	Dcp1b	no_H3K27me3	no_H3K27me3	H3K27me3	H3K27me3	H3K27me3	no_H3K27me3
	ENSMUSG00000026888	Grb14	no_H3K27me3	no_H3K27me3	H3K27me3	H3K27me3	H3K27me3	H3K27me3
	ENSMUSG00000026970	Rbms1	no_H3K27me3	H3K27me3	H3K27me3	H3K27me3	H3K27me3	H3K27me3
	ENSMUSG00000041920	Slc16a6	no_H3K27me3	H3K27me3	H3K27me3	H3K27me3	H3K27me3	H3K27me3
	ENSMUSG00000026080	Chst10	no_H3K27me3	H3K27me3	H3K27me3	H3K27me3	H3K27me3	H3K27me3
	ENSMUSG00000028364	Tnc	no_H3K27me3	H3K27me3	H3K27me3	H3K27me3	H3K27me3	H3K27me3
	ENSMUSG00000014030	Pax5	no_H3K27me3	H3K27me3	H3K27me3	H3K27me3	H3K27me3	H3K27me3
	ENSMUSG00000021846	Peli2	no_H3K27me3	H3K27me3	H3K27me3	H3K27me3	H3K27me3	H3K27me3
	ENSMUSG00000033016	Nfatc1	no_H3K27me3	H3K27me3	H3K27me3	H3K27me3	H3K27me3	H3K27me3
	ENSMUSG00000003949	Hlf	no_H3K27me3	H3K27me3	H3K27me3	H3K27me3	H3K27me3	H3K27me3
	ENSMUSG00000028664	Ephb2	no_H3K27me3	H3K27me3	H3K27me3	H3K27me3	H3K27me3	H3K27me3
	ENSMUSG00000024565	Sall3	no_H3K27me3	H3K27me3	H3K27me3	H3K27me3	H3K27me3	H3K27me3
	ENSMUSG00000102424	Paupar	no_H3K27me3	H3K27me3	H3K27me3	H3K27me3	H3K27me3	H3K27me3
	ENSMUSG00000048402	Gli2	no_H3K27me3	H3K27me3	H3K27me3	H3K27me3	H3K27me3	H3K27me3
	ENSMUSG00000005917	Otx1	no_H3K27me3	H3K27me3	H3K27me3	H3K27me3	H3K27me3	H3K27me3
	ENSMUSG00000051769	Wfdc15a	no_H3K27me3	H3K27me3	H3K27me3	H3K27me3	H3K27me3	H3K27me3
	ENSMUSG00000043342	Hoxd9	no_H3K27me3	H3K27me3	H3K27me3	H3K27me3	H3K27me3	H3K27me3
	ENSMUSG00000002028	Kmt2a	no_H3K27me3	H3K27me3	H3K27me3	H3K27me3	H3K27me3	H3K27me3
	ENSMUSG00000021069	Pygl	no_H3K27me3	H3K27me3	H3K27me3	H3K27me3	H3K27me3	H3K27me3
	ENSMUSG00000060548	Tnfrsf19	no_H3K27me3	H3K27me3	H3K27me3	H3K27me3	H3K27me3	H3K27me3
	ENSMUSG00000037287	Tbcel	no_H3K27me3	H3K27me3	H3K27me3	H3K27me3	H3K27me3	H3K27me3
	ENSMUSG00000027860	Vangl1	no_H3K27me3	H3K27me3	H3K27me3	H3K27me3	H3K27me3	H3K27me3
	ENSMUSG00000030123	Plxnd1	no_H3K27me3	H3K27me3	H3K27me3	H3K27me3	H3K27me3	H3K27me3
	ENSMUSG00000026827	Gpd2	no_H3K27me3	H3K27me3	H3K27me3	H3K27me3	H3K27me3	H3K27me3
	ENSMUSG00000036030	Prtg	no_H3K27me3	H3K27me3	H3K27me3	H3K27me3	H3K27me3	H3K27me3
	ENSMUSG00000032549	Rab6b	no_H3K27me3	H3K27me3	H3K27me3	H3K27me3	H3K27me3	H3K27me3
	ENSMUSG00000041607	Mbp	no_H3K27me3	H3K27me3	H3K27me3	H3K27me3	H3K27me3	H3K27me3
	ENSMUSG00000044519	Zfp488	no_H3K27me3	H3K27me3	H3K27me3	H3K27me3	H3K27me3	H3K27me3
	ENSMUSG00000020721	Helz	no_H3K27me3	H3K27me3	H3K27me3	H3K27me3	H3K27me3	H3K27me3
	ENSMUSG00000041642	Kif21b	no_H3K27me3	H3K27me3	H3K27me3	H3K27me3	H3K27me3	H3K27me3
	ENSMUSG00000057530	Ece1	no_H3K27me3	H3K27me3	H3K27me3	H3K27me3	H3K27me3	no_H3K27me3
	ENSMUSG00000051579	Tceal8	no_H3K27me3	H3K27me3	H3K27me3	H3K27me3	H3K27me3	no_H3K27me3
	ENSMUSG00000030513	Pcsk6	no_H3K27me3	H3K27me3	H3K27me3	H3K27me3	H3K27me3	H3K27me3
	ENSMUSG00000003948	Mmd	no_H3K27me3	H3K27me3	H3K27me3	H3K27me3	H3K27me3	H3K27me3
	ENSMUSG00000023915	Tnfrsf21	no_H3K27me3	H3K27me3	H3K27me3	H3K27me3	H3K27me3	H3K27me3
	ENSMUSG00000022867	Usp25	no_H3K27me3	H3K27me3	H3K27me3	H3K27me3	H3K27me3	no_H3K27me3
	ENSMUSG00000002279	Lmf1	no_H3K27me3	H3K27me3	H3K27me3	H3K27me3	H3K27me3	H3K27me3
	ENSMUSG00000071176	Arhgef10	no_H3K27me3	H3K27me3	H3K27me3	H3K27me3	H3K27me3	H3K27me3
	ENSMUSG00000030930	Chst15	no_H3K27me3	H3K27me3	H3K27me3	H3K27me3	H3K27me3	H3K27me3
	ENSMUSG00000090958	Lrrc32	no_H3K27me3	H3K27me3	H3K27me3	H3K27me3	H3K27me3	H3K27me3
	ENSMUSG00000039058	Ak5	no_H3K27me3	H3K27me3	H3K27me3	H3K27me3	H3K27me3	H3K27me3
	ENSMUSG00000051367	Six1	no_H3K27me3	H3K27me3	H3K27me3	H3K27me3	H3K27me3	H3K27me3
	ENSMUSG00000032937	Fshr	no_H3K27me3	H3K27me3	H3K27me3	H3K27me3	H3K27me3	H3K27me3
	ENSMUSG00000003283	Hck	no_H3K27me3	H3K27me3	H3K27me3	H3K27me3	H3K27me3	H3K27me3
	ENSMUSG00000032013	Trim29	no_H3K27me3	H3K27me3	H3K27me3	H3K27me3	H3K27me3	H3K27me3
	ENSMUSG00000030109	Slc6a12	no_H3K27me3	H3K27me3	H3K27me3	H3K27me3	H3K27me3	H3K27me3
	ENSMUSG00000024381	Bin1	no_H3K27me3	H3K27me3	H3K27me3	H3K27me3	H3K27me3	H3K27me3
	ENSMUSG00000059146	Ntrk3	no_H3K27me3	H3K27me3	H3K27me3	H3K27me3	H3K27me3	H3K27me3
	ENSMUSG00000028766	Alpl	no_H3K27me3	H3K27me3	H3K27me3	H3K27me3	H3K27me3	no_H3K27me3
	ENSMUSG00000022641	Bbx	no_H3K27me3	H3K27me3	H3K27me3	H3K27me3	H3K27me3	H3K27me3
	ENSMUSG00000031748	Gnao1	no_H3K27me3	H3K27me3	H3K27me3	H3K27me3	H3K27me3	H3K27me3
	ENSMUSG00000055078	Gabra5	no_H3K27me3	H3K27me3	H3K27me3	H3K27me3	H3K27me3	H3K27me3
	ENSMUSG00000057315	Arhgap24	no_H3K27me3	H3K27me3	H3K27me3	H3K27me3	H3K27me3	H3K27me3
	ENSMUSG00000015599	Ttbk1	no_H3K27me3	H3K27me3	H3K27me3	H3K27me3	H3K27me3	H3K27me3
	ENSMUSG00000022237	Ankrd33b	no_H3K27me3	H3K27me3	H3K27me3	H3K27me3	H3K27me3	H3K27me3
	ENSMUSG00000024598	Fbn2	no_H3K27me3	H3K27me3	H3K27me3	H3K27me3	H3K27me3	H3K27me3
	ENSMUSG00000070407	Hs3st3b1	no_H3K27me3	H3K27me3	H3K27me3	H3K27me3	H3K27me3	H3K27me3
	ENSMUSG00000021359	Tfap2a	no_H3K27me3	H3K27me3	H3K27me3	H3K27me3	H3K27me3	H3K27me3
	ENSMUSG00000020553	Pctp	no_H3K27me3	H3K27me3	H3K27me3	H3K27me3	H3K27me3	no_H3K27me3
	ENSMUSG00000037736	Limch1	no_H3K27me3	H3K27me3	H3K27me3	H3K27me3	H3K27me3	H3K27me3
	ENSMUSG00000034118	Tpst1	no_H3K27me3	H3K27me3	H3K27me3	H3K27me3	H3K27me3	no_H3K27me3
	ENSMUSG00000010175	Prox1	no_H3K27me3	H3K27me3	H3K27me3	H3K27me3	H3K27me3	H3K27me3
	ENSMUSG00000008999	Bmp7	no_H3K27me3	H3K27me3	H3K27me3	H3K27me3	H3K27me3	H3K27me3
	ENSMUSG00000052544	St6galnac3	no_H3K27me3	H3K27me3	H3K27me3	H3K27me3	H3K27me3	H3K27me3
	ENSMUSG00000068452	Duox2	no_H3K27me3	H3K27me3	H3K27me3	H3K27me3	H3K27me3	H3K27me3
	ENSMUSG00000070643	Sox13	no_H3K27me3	H3K27me3	H3K27me3	H3K27me3	H3K27me3	H3K27me3
	ENSMUSG00000035109	Shc4	no_H3K27me3	H3K27me3	H3K27me3	H3K27me3	H3K27me3	H3K27me3
	ENSMUSG00000030022	Adamts9	no_H3K27me3	H3K27me3	H3K27me3	H3K27me3	H3K27me3	H3K27me3
	ENSMUSG00000033356	Pus7l	no_H3K27me3	H3K27me3	H3K27me3	H3K27me3	H3K27me3	no_H3K27me3
	ENSMUSG00000028163	Nfkb1	no_H3K27me3	H3K27me3	H3K27me3	H3K27me3	H3K27me3	H3K27me3
	ENSMUSG00000043969	Emx2	no_H3K27me3	H3K27me3	H3K27me3	H3K27me3	H3K27me3	H3K27me3
	ENSMUSG00000039741	Bahcc1	no_H3K27me3	H3K27me3	H3K27me3	H3K27me3	H3K27me3	H3K27me3
	ENSMUSG00000030551	Nr2f2	no_H3K27me3	H3K27me3	H3K27me3	H3K27me3	H3K27me3	H3K27me3
	ENSMUSG00000034009	Rxfp1	no_H3K27me3	H3K27me3	H3K27me3	H3K27me3	H3K27me3	H3K27me3
	ENSMUSG00000067369	Trmt2b	no_H3K27me3	H3K27me3	H3K27me3	H3K27me3	H3K27me3	no_H3K27me3
	ENSMUSG00000034390	Cmip	no_H3K27me3	H3K27me3	H3K27me3	H3K27me3	H3K27me3	H3K27me3
	ENSMUSG00000027075	Slc43a1	no_H3K27me3	H3K27me3	H3K27me3	H3K27me3	H3K27me3	H3K27me3
	ENSMUSG00000036225	Kctd1	no_H3K27me3	H3K27me3	H3K27me3	H3K27me3	H3K27me3	H3K27me3
	ENSMUSG00000092060	Bend4	no_H3K27me3	H3K27me3	H3K27me3	H3K27me3	H3K27me3	H3K27me3
	ENSMUSG00000024451	Arap3	no_H3K27me3	H3K27me3	H3K27me3	H3K27me3	H3K27me3	H3K27me3
	ENSMUSG00000025915	Sgk3	no_H3K27me3	H3K27me3	H3K27me3	H3K27me3	H3K27me3	H3K27me3
	ENSMUSG00000038305	Spats2l	no_H3K27me3	H3K27me3	H3K27me3	H3K27me3	H3K27me3	H3K27me3
	ENSMUSG00000028980	H6pd	no_H3K27me3	H3K27me3	H3K27me3	H3K27me3	H3K27me3	H3K27me3
	ENSMUSG00000026185	Igfbp5	no_H3K27me3	H3K27me3	H3K27me3	H3K27me3	H3K27me3	H3K27me3
	ENSMUSG00000042331	Specc1	no_H3K27me3	H3K27me3	H3K27me3	H3K27me3	H3K27me3	H3K27me3

## Sheet: 5_H3K27me3 Human & Mouse
		Eed oocyte DEGs with H3K27me3 in human and mouse oocyte H3K27me3 datasets
		Mouse datasets from Zheng et al., 2016 (GSE76687) & Liu et al., 2016 (GSE73952), Human dataset from Xia et al., 2019 (GSE124718)
		Human GV H3K27 Xia et al		Mouse GV H3K27me3 Zheng et al		Mouse MII H3K27 Liu et al			79 DEGs with H3K27me3 in "Human GV" and "Mouse Liu MII oocytes":	54 genes with H3K27me3 in "Human GV" and "Mouse Zheng GV oocytes":
		Plac1		Slc16a6		Slc16a6			Fxyd6	Slc16a6
		Fxyd6		Sox8		Sox8			Slc16a6	Sox8
		Slc16a6		Pax5		Pax5			Dtna	Pax5
		Dtna		Nfatc1		Nfatc1			Sox8	Nfatc1
		Sox8		Nhs		Nhs			Zdbf2	Nhs
		Zdbf2		Hlf		Hlf			Pax5	Hlf
		Pax5		Stambpl1		Ephb2			Nfatc1	Stambpl1
		Vldlr		Ephb2		Sall3			Nhs	Ephb2
		Nfatc1		Sall3		Paupar			Hlf	Sall3
		Nhs		Paupar		Gli2			Jph3	Paupar
		Tenm3		Gli2		Otx1			Ephb2	Gli2
		Hlf		Otx1		Hoxd9			Sall3	Otx1
		Jph3		Hoxd9		Myh7			Paupar	Hoxd9
		Lmo4		Myh7		Pygl			Krt71	Myh7
		Stambpl1		Pygl		Tnfrsf19			Gli2	Pygl
		Chrdl1		Tnfrsf19		Gjb2			Otx1	Tnfrsf19
		Ephb2		Gjb2		Prtg			Hoxd9	Gjb2
		Sall3		Prtg		Zfp488			Myh7	Prtg
		Paupar		Zfp488		Tceal8			Gli3	Zfp488
		Krt71		Tceal8		Tnfrsf21			Pygl	Tceal8
		Gli2		Tnfrsf21		Lmf1			Tnfrsf19	Tnfrsf21
		Otx1		Lmf1		Chst15			Ptgs2	Lmf1
		Hoxd9		Chst15		Lrrc32			Gjb2	Chst15
		Myh7		Lrrc32		Ak5			Zfp521	Lrrc32
		Gli3		Ak5		Six1			Prtg	Ak5
		Pygl		Six1		Hck			Zfp488	Six1
		Tnfrsf19		Hck		Trim29			Pnmt	Hck
		Pde9a		Trim29		Lhx2			Stc2	Trim29
		Nsg2		Lhx2		Slc6a12			Ccl2	Lhx2
		Tctex1d1		Slc6a12		Bin1			Prrx1	Slc6a12
		Ptgs2		Bin1		Ntrk3			Mpo	Bin1
		Phlda2		Ntrk3		Alpl			Tceal8	Ntrk3
		Gjb2		Alpl		Gnao1			Gpr50	Alpl
		Zfp521		Gnao1		Gabra5			Tnfrsf21	Gnao1
		Myh2		Gabra5		Ankrd33b			Lmf1	Gabra5
		Prtg		Ankrd33b		Fbn2			Chst15	Ankrd33b
		Hoxd13		Fbn2		Hs3st3b1			Lrrc32	Fbn2
		Zfp488		Hs3st3b1		Tfap2a			Ak5	Hs3st3b1
		Flt3		Tfap2a		Prox1			Six1	Tfap2a
		Pnmt		Prox1		Bmp7			Hck	Prox1
		Stc2		Bmp7		St6galnac3			Rap2c	Bmp7
		Ripply3		St6galnac3		Duox2			Trim29	St6galnac3
		Zhx1		Duox2		Sox13			Lhx2	Duox2
		Kbtbd11		Sox13		Shc4			Slc6a12	Sox13
		Ccl2		Shc4		Ppl			Bin1	Shc4
		Dtx3l		Ppl		Emx2			Ntrk3	Ppl
		Prrx1		Emx2		Nr2f2			Alpl	Emx2
		Mpo		Nr2f2		Rxfp1			Gnao1	Nr2f2
		Tceal8		Rxfp1		Slc43a1			Crmp1	Rxfp1
		Gpr50		Slc43a1		Kctd1			Gabra5	Slc43a1
		Creg2		Kctd1		Bend4			Ankrd33b	Kctd1
		Krt25		Bend4		Arap3			Fbn2	Bend4
		Tnfrsf21		Arap3		Specc1			Hs3st3b1	Arap3
		Hdx		Specc1		Rbms1			C1ql1	Specc1
		Fam174b		Sgms2		Chst10			2010300C02Rik
		Lmf1		Rbms1		Tnc			Tfap2a
		Chst15		Chst10		Peli2			2810468N07Rik
		Tmeff2		Tnc		Plod2			Kdr
		Lrrc32		Peli2		Fam171b			Dclk3
		Ak5		Plod2		Itgb6			Prox1
		Meioc		Map3k21		Kmt2a			Bmp7
		Basp1		Fam171b		Tbcel			St6galnac3
		Six1		Itgb6		Vangl1			Duox2
		Mid1		Kmt2a		Plxnd1			Opcml
		Hck		Tbcel		Gpd2			Sox13
		Gpr83		Vangl1		Unc79			Shc4
		Rap2c		Plxnd1		Rab6b			Ppl
		Trim29		Gpd2		Mbp			Batf3
		Lhx2		Unc79		Helz			Emx2
		Slc6a12		Rab6b		Kif21b			Nr2f2
		Cttnbp2		Mbp		Isx			Rxfp1
		Bin1		Tlnrd1		Ece1			Tie1
		Ntrk3		Helz		Zscan26			Slc43a1
		Alpl		Kif21b		Pcsk6			Slc6a6
		Ovol1		Isx		Mmd			Cdk5r2
		Gnao1		Ece1		Usp25			Kctd1
		Tlr8		Zscan26		Arhgef10			Bend4
		Tril		Pcsk6		Ppp3ca			Arap3
		Lect2		Mmd		Lats2			Specc1
		Camk4		Usp25		Acvr1
		Crmp1		Arhgef10		Fshr
		Gabra5		Ppp3ca		Zscan10
		Prdx4		Lats2		Bbx
		Irs4		Acvr1		Arhgap24
		Sec14l2		Fshr		Trim66
		Lcp2		Zscan10		Nrep
		Cyp1b1		Bbx		Trim62
		Ankrd33b		Adgrl2		Ttbk1
		Fbn2		Arhgap24		Pctp
		Lama3		Trim66		Limch1
		Hs3st3b1		Nrep		Tpst1
		C1ql1		Trim62		B3galt1
		2010300C02Rik		Ttbk1		Adamts9
		Tfap2a		Paqr8		Pus7l
		Nxt2		Pctp		Nfkb1
		2810468N07Rik		Zc3hav1l		Bahcc1
		Colq		Tdrd6		Rnh1
		Kdr		Limch1		Trmt2b
		Fam241a		Tpst1		Cmip
		Dclk3		Efhc1		Dcp1b
		Zfhx4		B3galt1		Myh3
		Prox1		Adamts9		Grb14
		Krt72		Pus7l		Sgk3
		Bmp7		Nfkb1		Spats2l
		St6galnac3		Bahcc1		H6pd
		Ifitm10		Rnh1		Igfbp5
		Ccbe1		Trmt2b		Wfdc15a
		Duox2		Cmip		Agtr1a
		Hist1h1c		Dcp1b		2010300C02Rik
		Pdcd1		Myh3		2810468N07Rik
		Opcml		Grb14		Tmem56
		Sox13		Sgk3		Fxyd6
		Shc4		Spats2l		Dtna
		Ppl		H6pd		Zdbf2
		Batf3		Igfbp5		Jph3
		Emx2		Wfdc15a		Krt71
		Nr2f2		Agtr1a		Gli3
		Rxfp1				Ptgs2
		Gpat3				Zfp521
		Tie1				Pnmt
		Slc43a1				Stc2
		Slc6a6				Ccl2
		Cd200				Prrx1
		Jcad				Mpo
		Cdk5r2				Gpr50
		Kctd1				Rap2c
		Bend4				Crmp1
		Ramp2				C1ql1
		Arap3				Kdr
		Gm42517				Dclk3
		Cxcl14				Opcml
		Specc1				Batf3
						Tie1
						Slc6a6
						Cdk5r2
						Hrh2
						Msi2
						Rhob
						Serinc5
						Rnd1
						Sik3
						Zfp710
						Fbln5
						Ly6e
						Pdp2
						Bcl2
						Insr
						Drc1
						Gcnt2
						Nrip3
						Man2a1
						Pip5kl1
						Asphd2
						Osbpl3
						Aqp11
						Prkd3
						Glrb
						Uaca
						Sarm1
						Spred1
						Traf6
						Lifr
						Cyp4v3
						Cln6
						Gjc1
						Frmd4a
						Atp4a
						Xlr5c
						Zfp39

## Sheet: 6_EED DEGs vs Imprinted
	Comparison of Eed DEGs to imprinted genes
	Comparison to confirmed or predicted classically imprinted genes							Comparison to putative H3K27me3 imprinted genes
	325 imprinted genes: List compiled from Andergassen et al., 2017 and Wanigasuriya et al., 2020		10 common genes in "Imprinted genes" and "Eed DEGs":			*Blue text denotes genes that appear on both the classically (DNAme) imprinted and H3K27me3 imprinted gene lists		76 H3K27me3 imprinted genes from Inoue et al., 2017		5 common genes in "H3K27me3 imprinted genes" and "Eed DEGs":
	Gene		Gene	Expressed Allele				Gene		Gene	Expressed Allele
	Zdbf2		Zdbf2	P				Rbp2		Bbx	P
	Sfmbt2		Ifitm10	M				Runx1		Bmp7	P
	H13		Phlda2	M				Sfmbt2		Rbms1	P
	Mcts2		Rbms1	P				Slc38a2		Sall3	P
	Blcap		Bmp7	P				Slc38a4		Prox1	P
	Nespas		Bbx	P				Gramd1b
	Gnas		Flt3	P				Bbx
	Jade1		Slc22a18	M				Sox21
	Calcr		Cobl	M				Mbnl2
	Sgce		Cysltr2	M				Prdm11
	Peg10							1700067G17Rik
	Ppp1r9a							1700095B10Rik
	Pon3							Mir692-2b
	Asb4							Sh3gl3
	Mest							Etv6
	Klf14							Tle3
	Nap1l5							Hunk
	Zim1							Gab1
	Peg3							Matn1
	Usp29							Chst1
	Ube3a							Clic6
	C230091D08Rik							1700110K17Rik
	Ipw							Foxl1
	Snhg14							Mir6241
	Snurf							Otog
	Snrpn							1700017J07Rik
	B230209E15Rik							4930404H11Rik
	A230057D06Rik							Gm5086
	A330076H08Rik							Tshz2
	Ndn							Bmp7
	Magel2							G730013B05Rik
	Mkrn3							Rftn1
	Peg12							C430002E04Rik
	Inpp5f							Myoz2
	H19							Six3os1
	Igf2							Slc38a1
	Igf2os							Rbms1
	Ascl2							Flt1
	Cd81							Sall3
	Tssc4							Otx2os1
	Kcnq1ot1							1700006F04Rik
	Cdkn1c							2300005B03Rik
	Slc22a18							4931430N09Rik
	Phlda2							Gas7
	Osbpl5							Phf17
	Ano1							Igsf21
	Gab1							Otx2
	Rasgrf1							Klhdc7a
	Plagl1							1700125H03Rik
	Phactr2							Lpar3
	Ddc							Mir6239
	Grb10							Epas1
	Commd1							Slc6a1
	Zrsr1							Cdh26
	Dlk1							1700025C18Rik
	Meg3							Prox1
	Rtl1							1700121N20Rik
	Rian							Adamts2
	Mirg							Gadl1
	Kcnk9							Dnase2b
	Peg13							Inhbb
	Ago2							E2f3
	Slc38a4							Ajap1
	Pde10a							BC049762
	Slc22a3							Edn3
	Slc22a2							Enc1
	Igf2r							4930465M20Rik
	Airn							9630028H03Rik
	Impact							Cd44
	Xist							Epgn
	Fkbp6							Syt13
	Platr20							Myb
	XLOC_047844							Lrig3
	Mafb							Fam198b
	XLOC_050739							Smoc1
	2400006E01Rik							1700084F23Rik
	XLOC_075991
	XLOC_076143
	BC020402
	XLOC_011039
	Qk
	Park2
	XLOC_011629
	Smoc1
	XLOC_032279
	Galnt6
	XLOC_037414
	Dact2
	Arid1b
	XLOC_037615
	Smoc2
	Thbs2
	CrossFirre
	Gm13456
	Gm13669
	Cox4i2
	Bcl2l1
	Npepl1
	Edn3
	Dclk2
	Gm11410
	Laptm5
	Htra3
	Mospd3
	Casd1
	Klhdc10
	Copg2
	Gm38393
	Gm9801
	Ifitm10
	Kcnq1
	Tnfrsf22
	Cdh15
	Ctsh
	Ccdc40
	Gm6992
	Gpr68
	Dubr
	Eef1b2
	Stx6
	BC034090
	Rbms1
	Wt1
	Id1
	Tpx2
	Zfp64
	Bmp7
	Stx16
	Gask1b
	Tfpi2
	Herc3
	Snca
	Etv6
	Axl
	Sh3gl3
	Tgfb1i1
	Bag3
	Lsp1
	R74862
	Nap1l4
	Sall1
	Gramd1b
	Commd4
	Tle3
	Pclaf
	Snx14
	Pcmt1
	Ltv1
	Adamts2
	Epop
	Ubxn2a
	Wars
	Ppp2r5c
	Dync1h1
	Prl8a2
	E2f3
	Nhlrc1
	Enc1
	Pde4d
	Sox21
	Mbnl2
	Trappc9
	Chrac1
	Slc38a1
	Slc38a2
	Bbx
	Runx1
	4930503L19Rik
	Trpm3
	Tbc1d12
	Gpr1
	Adam23
	Ptprc
	Rgs1
	Mr1
	Sell
	Sh2d1b2
	Fcrla
	Zdbf2linc
	Gm13261
	Il2ra
	Gm13493
	Bmf
	Cst7
	Nnat
	Mir296
	Mir298
	NESP55
	GNASXL
	Exon-1A
	GS-alpha
	F7
	Cpa3
	Gm40040
	Platr4
	2400006e01Rik
	S100a9
	Atg4a-ps
	Col15a1
	Csf3r
	Spp1
	D130017N08Rik
	Flt3
	Mir335
	Tsga13
	Trbc1
	Klrg1
	Gm6637
	Copg2os1
	Zim2
	Zim3
	Zfp264
	Tyrobp
	Snord64
	Snord107
	Cd19
	Nctc1
	Ins2
	Th
	AF313042
	Tnfrsf26
	E230032D23Rik
	Tnfrsf23
	Peg3os
	Mkrn3os
	BM117114
	Pec2
	BB077283
	Pec3
	Snord116_cluster
	Snord115_cluster
	U80893
	PIHit
	Tsci1
	Cd3d
	Mir184
	4930524O08Rik
	Rbp2
	AS4
	Prf1
	Itgb2
	Il23a
	Itga7
	Tsci2
	Cobl
	B3gnt2
	Havcr2
	Gm12569
	BC049762
	2410003L11Rik
	Wnk4
	Pgk1-rs7
	Actn1
	Tsci4
	Begain
	Gm34081
	Mir337
	Mir431
	Mir433
	Mir127
	Mir434
	Mir432
	Mir136
	Mir370
	AF357425
	AF357426
	AF357359
	Gm26922
	AF357428
	AF357341
	Mir411
	Mir380
	Mir376b
	Mir134
	Mir154
	Mir410
	Dio3
	Ighd
	DLK1 downstream transcripts
	Mico1
	Mico1os
	anti-Rtl1
	Gpr141
	Diras2
	Tmem174
	Otx2
	Otx2os1
	Ctsg
	Gzme
	Gzmd
	Gzmg
	Gzmf
	Gzmc
	Cysltr2
	Htr2a
	Pdgfb
	Gm32885
	Cd96
	Retnlg
	G730013B05Rik
	Zdhhc14
	Rsph3a
	Mpc1
	1700010I14Rik
	Pacrg
	Prkn
	Gm16574
	Gm7162
	Pnldc1
	Unc93a
	H2-Aa
	Epas1
	Pcdhb12
	Cd74
	AW112010
	Ms4a1
	Gm16299
	Rhox5
	Xlr3b
	Xlr4b
	Xlr4c
	Tsix
	Jpx
	Ftx
	Zcchc13

## Sheet: 7_EED DEGs vs Chromosome
			Eed oocyte DEGs by chromosome:
			Chromosome		UP	DOWN		Total changed		Mbp / chromosome	DEGs/ Mbp
			1		25	1		26		195	0.133333
			2		28	0		28		182	0.153846
			3		15	0		15		160	0.09375
			4		18	0		18		157	0.11465
			5		13	0		13		152	0.0855263
			6		21	0		21		150	0.14
			7		26	2		28		145	0.193103
			8		14	0		14		130	0.107692
			9		19	0		19		124	0.153226
			10		7	0		7		131	0.0534351
			11		32	0		32		122	0.262295
			12		9	0		9		120	0.075
			13		16	1		17		121	0.140496
			14		15	0		15		125	0.12
			15		15	0		15		104	0.144231
			16		8	1		9		98	0.0918367
			17		20	0		20		95	0.210526
			18		15	0		15		91	0.164835
			19		9	0		9		61	0.147541
			X		18	1		19		169	0.112426
			All DEGs		343	6		349

## Sheet: 8_Inoue Morula DEGs
		Differential Gene Expression Analysis Eed.Gdf9Cre morulae versus control morulae
		Analysis of RNA-seq data from Inoue et al., 2018 (GSE116713)
		chr	start	end	width	strand	gene_id	gene_name	gene_biotype	description	entrezid	logFC	AveExpr	t	P.Value	adj.P.Val	DEG_state
	Eed oocyte DEGs dyregulated in morula	X	136168984	136172342	3359	-	ENSMUSG00000051579	Tceal8	protein_coding	transcription elongation factor A (SII)-like 8 [Source:MGI Symbol;Acc:MGI:1913934]	66684	2.69767	4.67911	5.81581	0.00083413	0.999972	Up
		X	51003912	51018018	14107	-	ENSMUSG00000050029	Rap2c	protein_coding	RAP2C, member of RAS oncogene family [Source:MGI Symbol;Acc:MGI:1919315]	72065	-1.0582	3.97148	-2.38004	0.0373708	0.999972	Down
		X	73254540	73265390	10851	-	ENSMUSG00000058147	Xlr3c	protein_coding	X-linked lymphocyte-regulated 3C [Source:MGI Symbol;Acc:MGI:3047103]	22446	-2.3699	-0.242337	-2.80673	0.0247246	0.999972	Down
		X	134222339	134276984	54646	-	ENSMUSG00000067369	Trmt2b	protein_coding	TRM2 tRNA methyltransferase 2B [Source:MGI Symbol;Acc:MGI:2442530]	215201	-1.28558	1.52904	-2.23416	0.0488851	0.999972	Down
		16	50191844	50432390	240547	-	ENSMUSG00000022641	Bbx	protein_coding	bobby sox HMG box containing [Source:MGI Symbol;Acc:MGI:1917758]	70508	0.915603	7.34491	2.61184	0.0255839	0.999972	Up
		6	115954811	115995005	40195	-	ENSMUSG00000030123	Plxnd1	protein_coding	plexin D1 [Source:MGI Symbol;Acc:MGI:2154244]	67784	-2.01242	-0.0717376	-2.55493	0.0340618	0.999972	Down
		chr	start	end	width	strand	gene_id	gene_name	gene_biotype	description	entrezid	logFC	AveExpr	t	P.Value	adj.P.Val	DEG_state
		X	109004534	109013404	8871	-	ENSMUSG00000031245	Hmgn5	protein_coding	high-mobility group nucleosome binding domain 5 [Source:MGI Symbol;Acc:MGI:1355295]	50887	-1.56671	4.68249	-4.28097	0.0035234	0.999972	Down
		X	82948870	85206141	2257272	+	ENSMUSG00000045103	Dmd	protein_coding	dystrophin, muscular dystrophy [Source:MGI Symbol;Acc:MGI:94909]	13405	-2.00227	2.26946	-4.28082	0.00374759	0.999972	Down
		X	75785654	75875182	89529	-	ENSMUSG00000016382	Pls3	protein_coding	plastin 3 (T-isoform) [Source:MGI Symbol;Acc:MGI:104807]	102866	-1.45838	4.36345	-3.7989	0.00609398	0.999972	Down
		X	103957163	103981284	24122	-	ENSMUSG00000056537	Rlim	protein_coding	ring finger protein, LIM domain interacting [Source:MGI Symbol;Acc:MGI:1342291]	19820	-2.471	5.53581	-3.77454	0.00710828	0.999972	Down
		X	133891068	133898429	7362	-	ENSMUSG00000067377	Tspan6	protein_coding	tetraspanin 6 [Source:MGI Symbol;Acc:MGI:1926264]	56496	-1.94665	2.54327	-3.67594	0.00762085	0.999972	Down
		X	52791200	52799468	8269	+	ENSMUSG00000073207	Ccdc160	protein_coding	coiled-coil domain containing 160 [Source:MGI Symbol;Acc:MGI:3588225]	434778	-2.06625	2.10506	-3.62518	0.00822583	0.999972	Down
		X	6047453	6055110	7658	+	ENSMUSG00000073295	Nudt11	protein_coding	nudix (nucleoside diphosphate linked moiety X)-type motif 11 [Source:MGI Symbol;Acc:MGI:1930957]	58242	-1.81093	1.11361	-2.99489	0.018094	0.999972	Down
		X	70459753	70477180	17428	-	ENSMUSG00000073139	Tmem185a	protein_coding	transmembrane protein 185A [Source:MGI Symbol;Acc:MGI:2448555]	236848	-1.41389	2.25453	-2.94055	0.0183253	0.999972	Down
		X	73437315	73459044	21730	-	ENSMUSG00000031371	Haus7	protein_coding	HAUS augmin-like complex, subunit 7 [Source:MGI Symbol;Acc:MGI:1920988]	73738	-1.27402	3.80595	-2.88769	0.0191544	0.999972	Down
		X	79623231	79671435	48205	-	ENSMUSG00000046942	Mageb16	protein_coding	melanoma antigen family B, 16 [Source:MGI Symbol;Acc:MGI:1919217]	71967	-1.35744	2.46911	-2.89952	0.0191758	0.999972	Down
		X	103525316	103526330	1015	-	ENSMUSG00000043661	Gm9785	transcribed_processed_pseudogene	predicted pseudogene 9785 [Source:MGI Symbol;Acc:MGI:3641899]	NA	2.41431	1.19579	2.94305	0.0205974	0.999972	Up
		X	73233688	73243130	9443	-	ENSMUSG00000031362	Xlr4c	protein_coding	X-linked lymphocyte-regulated 4C [Source:MGI Symbol;Acc:MGI:3574099]	72891	-1.61139	1.956	-2.87632	0.0206907	0.999972	Down
		X	53055046	53057190	2145	-	ENSMUSG00000087365	C430049B03Rik	processed_transcript	RIKEN cDNA C430049B03 gene [Source:MGI Symbol;Acc:MGI:1924903]	NA	-1.82474	0.530896	-2.827	0.0227992	0.999972	Down
		X	91331690	91333360	1671	+	ENSMUSG00000073069	Mageb2	protein_coding	melanoma antigen, family B, 2 [Source:MGI Symbol;Acc:MGI:105117]	17146	2.77831	-0.779807	2.83241	0.0245325	0.999972	Up
		X	50555744	50635321	79578	-	ENSMUSG00000085396	Firre	processed_transcript	functional intergenic repeating RNA element [Source:MGI Symbol;Acc:MGI:2147989]	NA	-2.04195	1.3696	-2.77235	0.025188	0.999972	Down
		X	64173548	64178778	5231	+	ENSMUSG00000031179	3830417A13Rik	protein_coding	RIKEN cDNA 3830417A13 gene [Source:MGI Symbol;Acc:MGI:1917946]	70696	3.51221	-0.871408	2.82403	0.0256823	0.999972	Up
		X	48411046	48463132	52087	-	ENSMUSG00000031103	Elf4	protein_coding	E74-like factor 4 (ets domain transcription factor) [Source:MGI Symbol;Acc:MGI:1928377]	56501	-1.60421	1.09605	-2.71421	0.0258856	0.999972	Down
		X	73033981	73037103	3123	-	ENSMUSG00000050424	Pnma5	protein_coding	paraneoplastic antigen family 5 [Source:MGI Symbol;Acc:MGI:2180566]	385377	-1.21671	2.8775	-2.64157	0.0266832	0.999972	Down
		X	99136130	99148991	12862	+	ENSMUSG00000031217	Efnb1	protein_coding	ephrin B1 [Source:MGI Symbol;Acc:MGI:102708]	13641	-2.14665	-0.110091	-2.72549	0.0271512	0.999972	Down
		X	164269371	164373011	103641	+	ENSMUSG00000031379	Pir	protein_coding	pirin [Source:MGI Symbol;Acc:MGI:1916906]	69656	-2.08442	0.729783	-2.70907	0.0276181	0.999972	Down
		X	140956907	141164270	207364	+	ENSMUSG00000079418	Atg4a	protein_coding	autophagy related 4A, cysteine peptidase [Source:MGI Symbol;Acc:MGI:2147903]	666468	-1.65291	1.06294	-2.63868	0.0289928	0.999972	Down
		X	145446425	145505181	58757	-	ENSMUSG00000041688	Amot	protein_coding	angiomotin [Source:MGI Symbol;Acc:MGI:108440]	27494	-0.970544	5.28469	-2.46145	0.0323409	0.999972	Down
		X	103560907	103623790	62884	-	ENSMUSG00000086370	Ftx	lincRNA	Ftx transcript, Xist regulator (non-protein coding) [Source:MGI Symbol;Acc:MGI:1926128]	NA	1.40519	3.71114	2.48678	0.0346051	0.999972	Up
		X	9063015	9063861	847	+	ENSMUSG00000072249	Fthl17f	protein_coding	ferritin, heavy polypeptide-like 17, member F [Source:MGI Symbol;Acc:MGI:3642941]	434729	1.0636	3.40217	2.42035	0.0352886	0.999972	Up
		X	103493556	103565696	72141	+	ENSMUSG00000097571	Jpx	lincRNA	Jpx transcript, Xist activator (non-protein coding) [Source:MGI Symbol;Acc:MGI:2180008]	NA	1.48664	1.12386	2.40402	0.0395501	0.999972	Up
		X	103460366	103483254	22889	-	ENSMUSG00000086503	Xist	lincRNA	inactive X specific transcripts [Source:MGI Symbol;Acc:MGI:98974]	NA	0.911921	8.71842	2.27374	0.0417715	0.999972	Up
		X	85701937	85776819	74883	-	ENSMUSG00000025059	Gk	protein_coding	glycerol kinase [Source:MGI Symbol;Acc:MGI:106594]	14933	-2.24244	3.2933	-2.4093	0.0427813	0.999972	Down
		X	153237466	153396132	158667	+	ENSMUSG00000041649	Klf8	protein_coding	Kruppel-like factor 8 [Source:MGI Symbol;Acc:MGI:2442430]	245671	-1.02422	4.43421	-2.27305	0.0433172	0.999972	Down
		X	106027276	106124926	97651	+	ENSMUSG00000033792	Atp7a	protein_coding	ATPase, Cu++ transporting, alpha polypeptide [Source:MGI Symbol;Acc:MGI:99400]	11977	-1.37654	2.81585	-2.3105	0.0444672	0.999972	Down
		X	99465734	99471273	5540	-	ENSMUSG00000034403	Pja1	protein_coding	praja ring finger ubiquitin ligase 1 [Source:MGI Symbol;Acc:MGI:1101765]	18744	-2.07025	0.843192	-2.3515	0.0458135	0.999972	Down
		19	4195196	4201662	6467	-	ENSMUSG00000024824	Rad9a	protein_coding	RAD9 checkpoint clamp component A [Source:MGI Symbol;Acc:MGI:1328356]	19367	1.23287	2.07277	2.27004	0.0458549	0.999972	Up
		18	66458533	66465565	7033	+	ENSMUSG00000024521	Pmaip1	protein_coding	phorbol-12-myristate-13-acetate-induced protein 1 [Source:MGI Symbol;Acc:MGI:1930146]	58801	2.0343	5.36946	3.07646	0.0166371	0.999972	Up
		18	36298679	36301517	2839	+	ENSMUSG00000110185	Igip	protein_coding	IgA inducing protein [Source:MGI Symbol;Acc:MGI:1924271]	109169	-3.0495	-1.08213	-2.74332	0.0281242	0.999972	Down
		18	72908890	72921090	12201	-	ENSMUSG00000118316	Gm31908	lincRNA	predicted gene, 31908 [Source:MGI Symbol;Acc:MGI:5591067]	NA	1.98298	0.876938	2.38996	0.0429888	0.999972	Up
		17	67697259	67822647	125389	+	ENSMUSG00000032796	Lama1	protein_coding	laminin, alpha 1 [Source:MGI Symbol;Acc:MGI:99892]	16772	-4.8175	-1.59128	-3.75772	0.00803955	0.999972	Down
		17	49164711	49165758	1048	-	ENSMUSG00000117115	Gm9586	processed_pseudogene	predicted gene 9586 [Source:MGI Symbol;Acc:MGI:3779995]	NA	2.49518	1.3383	2.91556	0.0215077	0.999972	Up
		17	46016993	46032369	15377	-	ENSMUSG00000023951	Vegfa	protein_coding	vascular endothelial growth factor A [Source:MGI Symbol;Acc:MGI:103178]	22339	-2.76633	-0.137514	-2.90978	0.0220644	0.999972	Down
		17	25369273	25374442	5170	+	ENSMUSG00000033200	Tpsg1	protein_coding	tryptase gamma 1 [Source:MGI Symbol;Acc:MGI:1349391]	26945	4.35014	-1.16927	2.74496	0.0293498	0.999972	Up
		17	86773270	86774648	1379	+	ENSMUSG00000117538	Gm50008	TEC	predicted gene, 50008 [Source:MGI Symbol;Acc:MGI:6275293]	NA	1.79767	1.04341	2.6103	0.030758	0.999972	Up
		17	73883895	73950196	66302	-	ENSMUSG00000024066	Xdh	protein_coding	xanthine dehydrogenase [Source:MGI Symbol;Acc:MGI:98973]	22436	1.28018	1.84824	2.5035	0.0329658	0.999972	Up
		16	57266139	57292865	26727	-	ENSMUSG00000022753	Tmem30c	protein_coding	transmembrane protein 30C [Source:MGI Symbol;Acc:MGI:1918277]	71027	2.50406	-0.456147	2.94747	0.0206109	0.999972	Up
		16	3591042	3599323	8282	+	ENSMUSG00000051003	Olfr161	protein_coding	olfactory receptor 161 [Source:MGI Symbol;Acc:MGI:3032605]	258859	-3.22648	-1.59466	-2.76274	0.0276063	0.999972	Down
		16	63211290	63217442	6153	-	ENSMUSG00000116871	Gm33912	lincRNA	predicted gene, 33912 [Source:MGI Symbol;Acc:MGI:5593071]	NA	2.51478	-0.268227	2.51765	0.0373957	0.999972	Up
		15	82206168	82212815	6648	-	ENSMUSG00000096883	Shisa8	protein_coding	shisa family member 8 [Source:MGI Symbol;Acc:MGI:2146080]	435145	-4.03492	-1.93737	-2.78117	0.0276996	0.999972	Down
		15	98567324	98569583	2260	+	ENSMUSG00000091050	9330020H09Rik	antisense	RIKEN cDNA 9330020H09 gene [Source:MGI Symbol;Acc:MGI:3704457]	NA	-2.06719	-0.474888	-2.37538	0.0442522	0.999972	Down
		14	118236232	118261199	24968	+	ENSMUSG00000090534	Gm4675	lincRNA	predicted gene 4675 [Source:MGI Symbol;Acc:MGI:3782856]	NA	1.79319	3.23102	3.61783	0.00803293	0.999972	Up
		14	48668708	48870683	201976	+	ENSMUSG00000098682	Otx2os1	lincRNA	orthodenticle homeobox 2 opposite strand 1 [Source:MGI Symbol;Acc:MGI:3583292]	NA	4.23912	-1.94576	2.88151	0.024311	0.999972	Up
		13	97434970	97497007	62038	+	ENSMUSG00000078952	Lncenc1	lincRNA	long non-coding RNA, embryonic stem cells expressed 1 [Source:MGI Symbol;Acc:MGI:3780541]	NA	7.71331	0.288819	6.44188	0.00055674	0.999972	Up
		13	27241847	27249683	7837	+	ENSMUSG00000038891	Prl3b1	protein_coding	prolactin family 3, subfamily b, member 1 [Source:MGI Symbol;Acc:MGI:97607]	18776	1.39421	7.39771	3.82294	0.0058459	0.999972	Up
		13	9276528	9668928	392401	+	ENSMUSG00000048264	Dip2c	protein_coding	disco interacting protein 2 homolog C [Source:MGI Symbol;Acc:MGI:1920179]	208440	-1.85081	1.64627	-3.55786	0.00872469	0.999972	Down
		13	13964487	13971337	6851	-	ENSMUSG00000096192	Gm18856	transcribed_processed_pseudogene	predicted gene, 18856 [Source:MGI Symbol;Acc:MGI:5011041]	NA	1.57642	2.53251	3.16459	0.013939	0.999972	Up
		13	61195132	61203410	8279	-	ENSMUSG00000021441	Cts6	protein_coding	cathepsin 6 [Source:MGI Symbol;Acc:MGI:1889619]	58518	1.89167	2.11003	2.96104	0.0191306	0.999972	Up
		13	91259376	91274954	15579	+	ENSMUSG00000114688	Gm47381	lincRNA	predicted gene, 47381 [Source:MGI Symbol;Acc:MGI:6096300]	NA	2.65121	1.72741	2.63169	0.0321329	0.999972	Up
		13	49202950	49216037	13088	-	ENSMUSG00000037960	Card19	protein_coding	caspase recruitment domain family, member 19 [Source:MGI Symbol;Acc:MGI:1915730]	68480	-1.82991	0.337225	-2.44652	0.038991	0.999972	Down
		13	110395046	110400844	5799	+	ENSMUSG00000021701	Plk2	protein_coding	polo like kinase 2 [Source:MGI Symbol;Acc:MGI:1099790]	20620	1.23884	6.53398	2.33836	0.0415309	0.999972	Up
		13	69610498	69614901	4404	-	ENSMUSG00000091133	Gm17108	sense_overlapping	predicted gene 17108 [Source:MGI Symbol;Acc:MGI:4937935]	NA	-2.83645	-1.77052	-2.33091	0.0496913	0.999972	Down
		13	115089501	115090987	1487	+	ENSMUSG00000114255	Gm10734	antisense	predicted gene 10734 [Source:MGI Symbol;Acc:MGI:3642559]	NA	3.13332	-2.01367	2.33911	0.0497837	0.999972	Up
		12	36381450	36689503	308054	+	ENSMUSG00000043153	Crppa	protein_coding	CDP-L-ribitol pyrophosphorylase A [Source:MGI Symbol;Acc:MGI:1923097]	75847	2.85927	0.534573	3.08024	0.0176496	0.999972	Up
		12	70478615	70493247	14633	+	ENSMUSG00000113944	Gm48847	lincRNA	predicted gene, 48847 [Source:MGI Symbol;Acc:MGI:6098583]	NA	1.95733	0.00334155	2.49261	0.0370116	0.999972	Up
		12	12936093	12941914	5822	-	ENSMUSG00000037169	Mycn	protein_coding	v-myc avian myelocytomatosis viral related oncogene, neuroblastoma derived [Source:MGI Symbol;Acc:MGI:97357]	18109	-2.89717	-1.17936	-2.39722	0.0453406	0.999972	Down
		11	59461197	59472474	11278	-	ENSMUSG00000054519	Zfp867	protein_coding	zinc finger protein 867 [Source:MGI Symbol;Acc:MGI:2681848]	237775	1.45803	2.07551	2.4547	0.0365805	0.999972	Up
		10	34483399	34611278	127880	+	ENSMUSG00000019779	Frk	protein_coding	fyn-related kinase [Source:MGI Symbol;Acc:MGI:103265]	14302	-1.74779	2.23219	-3.42498	0.0101849	0.999972	Down
		10	88650106	88658230	8125	-	ENSMUSG00000112428	Gm48106	processed_pseudogene	predicted gene, 48106 [Source:MGI Symbol;Acc:MGI:6097458]	NA	0.998284	4.95005	2.83709	0.0191318	0.999972	Up
		10	38820541	38821779	1239	-	ENSMUSG00000094311	Rfpl4b	protein_coding	ret finger protein-like 4B [Source:MGI Symbol;Acc:MGI:2684908]	215919	3.27276	-0.478329	2.9697	0.0208861	0.999972	Up
		10	19621998	19634681	12684	+	ENSMUSG00000039760	Il22ra2	protein_coding	interleukin 22 receptor, alpha 2 [Source:MGI Symbol;Acc:MGI:2665114]	237310	-1.35858	1.70043	-2.51816	0.0327916	0.999972	Down
		10	84526305	84534062	7758	-	ENSMUSG00000046841	Ckap4	protein_coding	cytoskeleton-associated protein 4 [Source:MGI Symbol;Acc:MGI:2444926]	216197	-1.95819	0.315021	-2.51743	0.0357286	0.999972	Down
		10	127048250	127053006	4757	+	ENSMUSG00000006724	Cyp27b1	protein_coding	cytochrome P450, family 27, subfamily b, polypeptide 1 [Source:MGI Symbol;Acc:MGI:1098274]	13115	-2.29954	-1.02207	-2.38455	0.0445218	0.999972	Down
		10	121780991	122047315	266325	-	ENSMUSG00000020121	Srgap1	protein_coding	SLIT-ROBO Rho GTPase activating protein 1 [Source:MGI Symbol;Acc:MGI:2152936]	117600	-1.64277	0.167495	-2.25997	0.0499217	0.999972	Down
		9	38252774	38256549	3776	+	ENSMUSG00000094778	Olfr143	protein_coding	olfactory receptor 143 [Source:MGI Symbol;Acc:MGI:2177526]	258802	1.80099	2.42477	3.62288	0.00799087	0.999972	Up
		9	77430823	77544870	114048	-	ENSMUSG00000032352	Lrrc1	protein_coding	leucine rich repeat containing 1 [Source:MGI Symbol;Acc:MGI:2442313]	214345	2.97484	-0.288482	2.93166	0.0216714	0.999972	Up
		9	85320439	85327348	6910	-	ENSMUSG00000032265	Tent5a	protein_coding	terminal nucleotidyltransferase 5A [Source:MGI Symbol;Acc:MGI:2670964]	212943	1.2759	1.78935	2.36853	0.0400546	0.999972	Up
		9	39587396	39604403	17008	-	ENSMUSG00000038112	AW551984	protein_coding	expressed sequence AW551984 [Source:MGI Symbol;Acc:MGI:2143322]	244810	3.82689	-0.674648	2.42799	0.0449606	0.999972	Up
		9	102988712	103096002	107291	+	ENSMUSG00000032548	Slco2a1	protein_coding	solute carrier organic anion transporter family, member 2a1 [Source:MGI Symbol;Acc:MGI:1346021]	24059	-1.01789	3.03509	-2.20394	0.0479024	0.999972	Down
		8	79338395	79399518	61124	-	ENSMUSG00000031681	Smad1	protein_coding	SMAD family member 1 [Source:MGI Symbol;Acc:MGI:109452]	17125	-1.4231	1.29404	-2.56913	0.0308515	0.999972	Down
		8	54629055	54887184	258130	-	ENSMUSG00000039375	Wdr17	protein_coding	WD repeat domain 17 [Source:MGI Symbol;Acc:MGI:1924662]	244484	4.12625	-0.851192	2.65271	0.0331272	0.999972	Up
		8	67480921	67492104	11184	+	ENSMUSG00000025588	Nat1	protein_coding	N-acetyl transferase 1 [Source:MGI Symbol;Acc:MGI:97279]	17960	1.98647	1.69937	2.54593	0.0344096	0.999972	Up
		8	46668808	46739515	70708	-	ENSMUSG00000097534	Gm16675	bidirectional_promoter_lncRNA	predicted gene, 16675 [Source:MGI Symbol;Acc:MGI:4439599]	NA	1.63505	0.734667	2.36269	0.0429382	0.999972	Up
		7	29071603	29081142	9540	+	ENSMUSG00000097079	Gm26604	antisense	predicted gene, 26604 [Source:MGI Symbol;Acc:MGI:5477098]	NA	2.54171	0.311042	3.27483	0.0133917	0.999972	Up
		7	24668007	24676675	8669	-	ENSMUSG00000062773	Tex101	protein_coding	testis expressed gene 101 [Source:MGI Symbol;Acc:MGI:1930791]	56746	1.29752	2.51832	2.62043	0.0279886	0.999972	Up
		7	83597048	83631880	34833	-	ENSMUSG00000087088	Gm16638	antisense	predicted gene, 16638 [Source:MGI Symbol;Acc:MGI:4439562]	NA	-2.62515	0.254699	-2.72233	0.0282802	0.999972	Down
		7	25816654	25820654	4001	+	ENSMUSG00000097017	Gm26707	lincRNA	predicted gene, 26707 [Source:MGI Symbol;Acc:MGI:5477201]	NA	1.17942	3.57204	2.47005	0.033824	0.999972	Up
		7	46240987	46311434	70448	+	ENSMUSG00000009487	Otog	protein_coding	otogelin [Source:MGI Symbol;Acc:MGI:1202064]	18419	2.10417	1.14812	2.46939	0.038804	0.999972	Up
		7	79374870	79387048	12179	-	ENSMUSG00000039194	Rlbp1	protein_coding	retinaldehyde binding protein 1 [Source:MGI Symbol;Acc:MGI:97930]	19771	-2.84298	-0.791235	-2.48589	0.039872	0.999972	Down
		7	82966589	82967217	629	-	ENSMUSG00000109541	Gm6112	processed_pseudogene	predicted gene 6112 [Source:MGI Symbol;Acc:MGI:3643615]	NA	1.63928	0.719799	2.37614	0.0421339	0.999972	Up
		7	46841475	46855627	14153	+	ENSMUSG00000063229	Ldha	protein_coding	lactate dehydrogenase A [Source:MGI Symbol;Acc:MGI:96759]	16828	1.34698	4.43019	2.32713	0.0431596	0.999972	Up
		7	109798676	109865679	67004	-	ENSMUSG00000007279	Scube2	protein_coding	signal peptide, CUB domain, EGF-like 2 [Source:MGI Symbol;Acc:MGI:1928765]	56788	-1.72867	-0.0988192	-2.29494	0.0479648	0.999972	Down
		6	7982541	7983383	843	-	ENSMUSG00000096403	Rnps1-ps	processed_pseudogene	RNA binding protein with serine rich domain 1, pseudogene [Source:MGI Symbol;Acc:MGI:3708729]	NA	1.83135	1.87472	3.34777	0.0113747	0.999972	Up
		6	121196675	121198183	1509	-	ENSMUSG00000107915	Gm44014	TEC	predicted gene, 44014 [Source:MGI Symbol;Acc:MGI:5690406]	NA	-1.8275	1.00731	-3.14359	0.0148558	0.999972	Down
		6	71707561	71810710	103150	+	ENSMUSG00000052852	Reep1	protein_coding	receptor accessory protein 1 [Source:MGI Symbol;Acc:MGI:1098827]	52250	-1.16928	6.76323	-2.95569	0.0170273	0.999972	Down
		6	78422711	78428667	5957	+	ENSMUSG00000059654	Reg1	protein_coding	regenerating islet-derived 1 [Source:MGI Symbol;Acc:MGI:97895]	19692	1.43285	2.89318	2.46184	0.0360486	0.999972	Up
		6	133104909	133110899	5991	+	ENSMUSG00000072704	Smim10l1	protein_coding	small integral membrane protein 10 like 1 [Source:MGI Symbol;Acc:MGI:1914379]	381820	1.16239	3.34246	2.36288	0.03937	0.999972	Up
		6	123778879	123824912	46034	+	ENSMUSG00000072780	Vmn2r24	protein_coding	vomeronasal 2, receptor 24 [Source:MGI Symbol;Acc:MGI:3647530]	243628	2.09095	-0.547265	2.38867	0.0435077	0.999972	Up
		6	30211289	30304539	93251	-	ENSMUSG00000039159	Ube2h	protein_coding	ubiquitin-conjugating enzyme E2H [Source:MGI Symbol;Acc:MGI:104632]	22214	-0.799177	4.74055	-2.1284	0.0497432	0.999972	Down
		5	71442824	71548205	105382	-	ENSMUSG00000049387	Cox7b2	protein_coding	cytochrome c oxidase subunit 7B2 [Source:MGI Symbol;Acc:MGI:1925424]	78174	2.43882	4.06238	6.03871	0.00066721	0.999972	Up
		5	43868553	43912375	43823	+	ENSMUSG00000029084	Cd38	protein_coding	CD38 antigen [Source:MGI Symbol;Acc:MGI:107474]	12494	4.82192	-2.72318	4.16666	0.00497186	0.999972	Up
		5	73946381	73948376	1996	+	ENSMUSG00000106968	C78283	lincRNA	expressed sequence C78283 [Source:MGI Symbol;Acc:MGI:2141303]	NA	1.39638	3.33476	3.41172	0.00977553	0.999972	Up
		5	134987433	135001350	13918	-	ENSMUSG00000054909	Wbscr25	antisense	Williams Beuren syndrome chromosome region 25 (human) [Source:MGI Symbol;Acc:MGI:1918554]	NA	3.69971	-2.51785	3.07464	0.0184711	0.999972	Up
		5	31210344	31214315	3972	-	ENSMUSG00000106717	Gm42798	TEC	predicted gene 42798 [Source:MGI Symbol;Acc:MGI:5662935]	NA	1.73465	3.79483	2.81282	0.0229844	0.999972	Up
		5	77205107	77211471	6365	-	ENSMUSG00000053030	Spink2	protein_coding	serine peptidase inhibitor, Kazal type 2 [Source:MGI Symbol;Acc:MGI:1917232]	69982	-0.900098	4.88825	-2.46051	0.0316405	0.999972	Down
		5	114896936	114912234	15299	+	ENSMUSG00000029561	Oasl2	protein_coding	2'-5' oligoadenylate synthetase-like 2 [Source:MGI Symbol;Acc:MGI:1344390]	23962	-1.7128	0.587517	-2.51894	0.0346486	0.999972	Down
		5	123015074	123030456	15383	+	ENSMUSG00000049686	Orai1	protein_coding	ORAI calcium release-activated calcium modulator 1 [Source:MGI Symbol;Acc:MGI:1925542]	109305	-1.32583	1.26532	-2.32123	0.043357	0.999972	Down
		5	147418601	147423044	4444	+	ENSMUSG00000106820	D5Ertd605e	lincRNA	DNA segment, Chr 5, ERATO Doi 605, expressed [Source:MGI Symbol;Acc:MGI:1277165]	NA	-1.25697	1.81371	-2.3043	0.0438281	0.999972	Down
		4	115779834	115781018	1185	-	ENSMUSG00000044556	Tex38	protein_coding	testis expressed 38 [Source:MGI Symbol;Acc:MGI:1922423]	75173	1.35185	2.08785	2.68494	0.0258278	0.999972	Up
		4	34024874	34050191	25318	-	ENSMUSG00000028264	Spaca1	protein_coding	sperm acrosome associated 1 [Source:MGI Symbol;Acc:MGI:1914902]	67652	3.50947	-2.22459	2.64214	0.0329759	0.999972	Up
		4	145446740	145450888	4149	+	ENSMUSG00000082082	Gm13230	transcribed_unprocessed_pseudogene	predicted gene 13230 [Source:MGI Symbol;Acc:MGI:3651934]	NA	0.934336	4.50761	2.31371	0.0396753	0.999972	Up
		3	41521247	41528474	7228	-	ENSMUSG00000106223	2400006E01Rik	lincRNA	RIKEN cDNA 2400006E01 gene [Source:MGI Symbol;Acc:MGI:1925898]	NA	1.86049	3.30571	4.06147	0.00474188	0.999972	Up
		3	126921612	127499350	577739	-	ENSMUSG00000032826	Ank2	protein_coding	ankyrin 2, brain [Source:MGI Symbol;Acc:MGI:88025]	109676	2.43962	3.99361	3.94291	0.00579208	0.999972	Up
		3	41484024	41493192	9169	-	ENSMUSG00000097639	Platr4	lincRNA	pluripotency associated transcript 4 [Source:MGI Symbol;Acc:MGI:1925956]	NA	3.20872	2.77767	3.52933	0.0100756	0.999972	Up
		3	93278141	93279073	933	+	ENSMUSG00000081640	Rplp0-ps1	processed_pseudogene	ribosomal protein, large, P0, pseudogene 1 [Source:MGI Symbol;Acc:MGI:3648599]	NA	-1.94987	0.899468	-3.15472	0.0148544	0.999972	Down
		3	106759921	106790149	30229	-	ENSMUSG00000040747	Cd53	protein_coding	CD53 antigen [Source:MGI Symbol;Acc:MGI:88341]	12508	1.71186	0.686666	2.50112	0.0355385	0.999972	Up
		3	51388412	51396738	8327	-	ENSMUSG00000037161	Mgarp	protein_coding	mitochondria localized glutamic acid rich protein [Source:MGI Symbol;Acc:MGI:1914999]	67749	1.30524	5.72724	2.31943	0.0432949	0.999972	Up
		2	126320973	126500674	179702	-	ENSMUSG00000060131	Atp8b4	protein_coding	ATPase, class I, type 8B, member 4 [Source:MGI Symbol;Acc:MGI:1859664]	241633	1.65986	2.82628	3.55275	0.00855024	0.999972	Up
		2	32998527	33002315	3789	-	ENSMUSG00000104277	Gm38299	TEC	predicted gene, 38299 [Source:MGI Symbol;Acc:MGI:5611527]	NA	2.44293	2.21129	2.70261	0.0287093	0.999972	Up
		2	77180340	77280592	100253	-	ENSMUSG00000042272	Sestd1	protein_coding	SEC14 and spectrin domains 1 [Source:MGI Symbol;Acc:MGI:1916262]	228071	-1.87265	0.781068	-2.55355	0.0336279	0.999972	Down
		2	10339283	10374041	34759	-	ENSMUSG00000086748	Gm13261	processed_transcript	predicted gene 13261 [Source:MGI Symbol;Acc:MGI:3650831]	NA	1.54703	1.28046	2.40371	0.0399469	0.999972	Up
		2	106693269	106868356	175088	+	ENSMUSG00000016386	Mpped2	protein_coding	metallophosphoesterase domain containing 2 [Source:MGI Symbol;Acc:MGI:1924265]	77015	-1.19361	2.51768	-2.31294	0.0426734	0.999972	Down
		2	127456498	127522094	65597	-	ENSMUSG00000079056	Kcnip3	protein_coding	Kv channel interacting protein 3, calsenilin [Source:MGI Symbol;Acc:MGI:1929258]	56461	-1.53671	0.403022	-2.26984	0.0484691	0.999972	Down
		2	46419535	46442710	23176	-	ENSMUSG00000086644	Gm13470	lincRNA	predicted gene 13470 [Source:MGI Symbol;Acc:MGI:3649387]	NA	3.01143	-0.377253	2.34737	0.0489415	0.999972	Up
		1	165485183	165576774	91592	+	ENSMUSG00000026567	Adcy10	protein_coding	adenylate cyclase 10 [Source:MGI Symbol;Acc:MGI:2660854]	271639	-2.3853	1.35494	-3.96618	0.00560865	0.999972	Down
		1	191306789	191318194	11406	-	ENSMUSG00000037499	Nenf	protein_coding	neuron derived neurotrophic factor [Source:MGI Symbol;Acc:MGI:1913458]	66208	-1.45292	2.0789	-2.76486	0.0235275	0.999972	Down
		1	151520447	151520687	241	-	ENSMUSG00000100551	Gm19503	processed_pseudogene	predicted gene, 19503 [Source:MGI Symbol;Acc:MGI:5011688]	NA	1.36213	4.13412	2.60385	0.0290305	0.999972	Up
		1	9547948	9580673	32726	+	ENSMUSG00000025911	Adhfe1	protein_coding	alcohol dehydrogenase, iron containing, 1 [Source:MGI Symbol;Acc:MGI:1923437]	76187	1.80065	1.43515	2.45451	0.0384148	0.999972	Up

## Sheet: 9_Harris Blastocyst DEGs
		Differential Gene Expression Analysis Eed.Zp3Cre blastocysts versus control blastocysts
		Analysis of RNA-seq data from Harris et al., 2019 (GSE123173)
		chr	start	end	width	strand	gene_id	gene_name	gene_biotype	description	entrezid	logFC	AveExpr	t	P.Value	adj.P.Val	DEG_state
	Eed oocyte DEGs dysregulated in blastocysts	X	143285674	143394262	108589	-	ENSMUSG00000031283	Chrdl1	protein_coding	chordin-like 1 [Source:MGI Symbol;Acc:MGI:1933172]	83453	-8.56963	-3.94158	-7.49566	6.61529e-05	0.015363	Down
		1	38793645	38836711	43067	-	ENSMUSG00000048814	Lonrf2	protein_coding	LON peptidase N-terminal domain and ring finger 2 [Source:MGI Symbol;Acc:MGI:1920209]	381338	-6.15035	-4.16052	-4.91003	0.001069	0.0496926	Down
		7	104218793	104235152	16360	+	ENSMUSG00000072244	Trim6	protein_coding	tripartite motif-containing 6 [Source:MGI Symbol;Acc:MGI:2137352]	94088	-2.25063	5.2684	-5.47056	0.000446473	0.0315048	Down
		17	79701537	79715061	13525	-	ENSMUSG00000024087	Cyp1b1	protein_coding	cytochrome P450, family 1, subfamily b, polypeptide 1 [Source:MGI Symbol;Acc:MGI:88590]	13078	-7.30359	-4.29584	-7.02116	0.000102811	0.0184214	Down
		18	66045302	66302741	257440	-	ENSMUSG00000046318	Ccbe1	protein_coding	collagen and calcium binding EGF domains 1 [Source:MGI Symbol;Acc:MGI:2445053]	320924	-7.69228	-4.17867	-7.27922	8.03711e-05	0.0161546	Down
		chr	start	end	width	strand	gene_id	gene_name	gene_biotype	description	entrezid	logFC	AveExpr	t	P.Value	adj.P.Val	DEG_state
		X	71962624	71972722	10099	+	ENSMUSG00000033361	Prrg3	protein_coding	proline rich Gla (G-carboxyglutamic acid) 3 (transmembrane) [Source:MGI Symbol;Acc:MGI:2685214]	208748	-9.63736	-3.62989	-11.6237	2.69641e-06	0.00703995	Down
		X	104345829	104348234	2406	-	ENSMUSG00000083327	Vcp-rs	processed_pseudogene	valosin containing protein, related sequence [Source:MGI Symbol;Acc:MGI:894298]	NA	-3.84005	4.36191	-10.1392	6.56799e-06	0.0094695	Down
		X	6399854	6637448	237595	+	ENSMUSG00000068270	Shroom4	protein_coding	shroom family member 4 [Source:MGI Symbol;Acc:MGI:2685570]	208431	-8.70668	-3.89512	-9.85214	9.16899e-06	0.0094695	Down
		X	112600526	112635070	34545	+	ENSMUSG00000025529	Zfp711	protein_coding	zinc finger protein 711 [Source:MGI Symbol;Acc:MGI:3045342]	245595	-8.11636	-4.06121	-8.67654	2.30825e-05	0.0114244	Down
		X	96455359	96574485	119127	+	ENSMUSG00000031209	Heph	protein_coding	hephaestin [Source:MGI Symbol;Acc:MGI:1332240]	15203	-8.03934	-4.08569	-8.42892	2.8433e-05	0.0117987	Down
		X	96096042	96168552	72511	+	ENSMUSG00000031207	Msn	protein_coding	moesin [Source:MGI Symbol;Acc:MGI:97167]	17698	-3.16916	7.42572	-8.20577	2.9697e-05	0.0117987	Down
		X	78449613	78583896	134284	-	ENSMUSG00000047996	Prrg1	protein_coding	proline rich Gla (G-carboxyglutamic acid) 1 [Source:MGI Symbol;Acc:MGI:1917364]	546336	-8.57218	-3.93985	-7.82878	4.86106e-05	0.0148259	Down
		X	106920625	106933900	13276	+	ENSMUSG00000049929	Lpar4	protein_coding	lysophosphatidic acid receptor 4 [Source:MGI Symbol;Acc:MGI:1925384]	78134	-7.75613	-4.16738	-7.75987	5.12191e-05	0.0148584	Down
		X	81820384	81822730	2347	-	ENSMUSG00000082319	Actr3-ps	processed_pseudogene	actin related protein 3, pseudogene [Source:MGI Symbol;Acc:MGI:3648640]	NA	-2.81702	4.12097	-7.52976	5.34446e-05	0.015027	Down
		X	144153695	144166274	12580	+	ENSMUSG00000085139	A730046J19Rik	protein_coding	RIKEN cDNA A730046J19 gene [Source:MGI Symbol;Acc:MGI:2442684]	319764	-7.52732	-4.23158	-7.46003	6.74729e-05	0.015363	Down
		X	8271133	8280179	9047	+	ENSMUSG00000031170	Slc38a5	protein_coding	solute carrier family 38, member 5 [Source:MGI Symbol;Acc:MGI:2148066]	209837	-8.90686	-3.82508	-7.31961	7.84941e-05	0.0161186	Down
		X	52053021	52165252	112232	-	ENSMUSG00000031119	Gpc4	protein_coding	glypican 4 [Source:MGI Symbol;Acc:MGI:104902]	14735	-8.61	-2.78473	-6.92741	0.000114862	0.0190838	Down
		X	104854952	104857267	2316	-	ENSMUSG00000031224	Magee2	protein_coding	melanoma antigen, family E, 2 [Source:MGI Symbol;Acc:MGI:2148316]	272790	-7.16474	-4.33231	-6.79708	0.000128427	0.0202843	Down
		X	85701937	85776819	74883	-	ENSMUSG00000025059	Gk	protein_coding	glycerol kinase [Source:MGI Symbol;Acc:MGI:106594]	14933	-2.79716	3.36416	-6.6135	0.000132076	0.0202843	Down
		X	59062145	59568071	505927	-	ENSMUSG00000031137	Fgf13	protein_coding	fibroblast growth factor 13 [Source:MGI Symbol;Acc:MGI:109178]	14168	-8.20007	-3.22706	-6.6584	0.000150186	0.0205257	Down
		X	17132049	17319368	187320	-	ENSMUSG00000025038	Efhc2	protein_coding	EF-hand domain (C-terminal) containing 2 [Source:MGI Symbol;Acc:MGI:1921655]	74405	-7.14119	-4.01976	-6.32627	0.000209682	0.0230853	Down
		X	8892382	8894964	2583	+	ENSMUSG00000052364	B630019K06Rik	protein_coding	RIKEN cDNA B630019K06 gene [Source:MGI Symbol;Acc:MGI:2147918]	NA	-7.18119	-3.22904	-6.04367	0.000285269	0.0271541	Down
		X	51968695	51972772	4078	-	ENSMUSG00000031118	1700080O16Rik	protein_coding	RIKEN cDNA 1700080O16 gene [Source:MGI Symbol;Acc:MGI:1921529]	74279	-7.42264	-4.26772	-5.98972	0.000303955	0.027915	Down
		X	139821632	139871677	50046	-	ENSMUSG00000031434	Morc4	protein_coding	microrchidia 4 [Source:MGI Symbol;Acc:MGI:1922996]	75746	-7.52741	-1.81836	-5.98415	0.000306308	0.0279619	Down
		X	73503086	73571005	67920	+	ENSMUSG00000031376	Atp2b3	protein_coding	ATPase, Ca++ transporting, plasma membrane 3 [Source:MGI Symbol;Acc:MGI:1347353]	320707	-6.8032	-4.43359	-5.92068	0.000325085	0.0287017	Down
		X	60055956	60179089	123134	-	ENSMUSG00000031139	Mcf2	protein_coding	mcf.2 transforming sequence [Source:MGI Symbol;Acc:MGI:96932]	109904	-8.81731	-3.84601	-5.87495	0.000351635	0.0294793	Down
		X	7573644	7595245	21602	+	ENSMUSG00000039521	Foxp3	protein_coding	forkhead box P3 [Source:MGI Symbol;Acc:MGI:1891436]	20371	-6.8334	-4.42328	-5.6382	0.000448724	0.0315419	Down
		X	69360294	69868037	507744	+	ENSMUSG00000031189	Aff2	protein_coding	AF4/FMR2 family, member 2 [Source:MGI Symbol;Acc:MGI:1202294]	14266	-6.72952	-4.46287	-5.56956	0.000485142	0.0328387	Down
		X	141475385	141689234	213850	+	ENSMUSG00000031274	Col4a5	protein_coding	collagen, type IV, alpha 5 [Source:MGI Symbol;Acc:MGI:88456]	12830	-8.31701	-2.34963	-5.39927	0.000606383	0.0366606	Down
		X	157443855	157492287	48433	-	ENSMUSG00000071708	Sms	protein_coding	spermine synthase [Source:MGI Symbol;Acc:MGI:109490]	20603	-2.22479	5.43737	-5.16617	0.000643535	0.0376666	Down
		X	107397099	107403376	6278	-	ENSMUSG00000031239	Itm2a	protein_coding	integral membrane protein 2A [Source:MGI Symbol;Acc:MGI:107706]	16431	-2.9397	2.58532	-5.21763	0.000645089	0.0376666	Down
		X	101640060	101684351	44292	+	ENSMUSG00000034160	Ogt	protein_coding	O-linked N-acetylglucosamine (GlcNAc) transferase (UDP-N-acetylglucosamine:polypeptide-N-acetylglucosaminyl transferase) [Source:MGI Symbol;Acc:MGI:1339639]	108155	-1.09561	6.64252	-4.99587	0.000652661	0.0377731	Down
		X	16885521	16911774	26254	-	ENSMUSG00000040138	Ndp	protein_coding	Norrie disease (pseudoglioma) (human) [Source:MGI Symbol;Acc:MGI:102570]	17986	-8.80623	-2.27934	-5.33862	0.000655389	0.0377851	Down
		X	134717963	134721917	3955	+	ENSMUSG00000033460	Armcx1	protein_coding	armadillo repeat containing, X-linked 1 [Source:MGI Symbol;Acc:MGI:1925498]	78248	-7.33837	-2.6802	-5.24893	0.000717228	0.0403325	Down
		X	36887540	36903513	15974	-	ENSMUSG00000044149	Nkrf	protein_coding	NF-kappaB repressing factor [Source:MGI Symbol;Acc:MGI:1924536]	77286	-6.20266	-2.71992	-5.20012	0.000746636	0.0415575	Down
		X	57383530	57393036	9507	-	ENSMUSG00000031134	Rbmx	protein_coding	RNA binding motif protein, X chromosome [Source:MGI Symbol;Acc:MGI:1343044]	19655	-2.29174	4.04972	-4.9824	0.000815275	0.0438234	Down
		X	133891068	133898429	7362	-	ENSMUSG00000067377	Tspan6	protein_coding	tetraspanin 6 [Source:MGI Symbol;Acc:MGI:1926264]	56496	-6.67278	-0.279854	-4.95373	0.00102148	0.0488878	Down
		19	5849702	5875274	25573	-	ENSMUSG00000024816	Frmd8	protein_coding	FERM domain containing 8 [Source:MGI Symbol;Acc:MGI:1914707]	67457	1.50146	7.92141	6.93716	8.04369e-05	0.0161546	Up
		19	7596660	7607193	10534	-	ENSMUSG00000024972	Lgals12	protein_coding	lectin, galactose binding, soluble 12 [Source:MGI Symbol;Acc:MGI:1929094]	56072	-6.93818	-4.39853	-6.4807	0.000177409	0.0213559	Down
		19	42197971	42202252	4282	-	ENSMUSG00000018822	Sfrp5	protein_coding	secreted frizzled-related sequence protein 5 [Source:MGI Symbol;Acc:MGI:1860298]	54612	-6.83969	-4.42517	-6.25297	0.000225726	0.0237893	Down
		19	53819354	53825128	5775	-	ENSMUSG00000089679	Gm16299	antisense	predicted gene 16299 [Source:MGI Symbol;Acc:MGI:3826539]	NA	-6.5453	-4.51118	-5.85607	0.000347991	0.0293296	Down
		19	40748753	40827743	78991	+	ENSMUSG00000108929	Cc2d2b	protein_coding	coiled-coil and C2 domain containing 2B [Source:MGI Symbol;Acc:MGI:3645359]	668310	-6.42	-4.54629	-5.66956	0.000429561	0.0311534	Down
		19	10455371	10457473	2103	-	ENSMUSG00000090291	Lrrc10b	protein_coding	leucine rich repeat containing 10B [Source:MGI Symbol;Acc:MGI:2685551]	278795	-6.57713	-4.49771	-5.48659	0.000533306	0.0344042	Down
		18	38586247	38601415	15169	-	ENSMUSG00000024427	Spry4	protein_coding	sprouty RTK signaling antagonist 4 [Source:MGI Symbol;Acc:MGI:1345144]	24066	-9.06373	-3.22999	-9.9119	8.80399e-06	0.0094695	Down
		18	37400855	37403909	3055	+	ENSMUSG00000051242	Pcdhb9	protein_coding	protocadherin beta 9 [Source:MGI Symbol;Acc:MGI:2136744]	93880	-8.65259	-3.91112	-9.64791	1.06949e-05	0.00977304	Down
		18	61799392	61911824	112433	-	ENSMUSG00000032735	Ablim3	protein_coding	actin binding LIM protein family, member 3 [Source:MGI Symbol;Acc:MGI:2442582]	319713	-8.07464	-4.07312	-8.58861	2.48369e-05	0.0114244	Down
		18	52516067	52529867	13801	-	ENSMUSG00000024529	Lox	protein_coding	lysyl oxidase [Source:MGI Symbol;Acc:MGI:96817]	16948	-8.15252	-4.04577	-7.81577	4.89335e-05	0.0148259	Down
		18	19960930	20002351	41422	-	ENSMUSG00000059898	Dsc3	protein_coding	desmocollin 3 [Source:MGI Symbol;Acc:MGI:1194993]	13507	-8.15379	-3.57997	-7.36221	7.46901e-05	0.0158725	Down
		18	60376027	60392634	16608	+	ENSMUSG00000054072	Iigp1	protein_coding	interferon inducible GTPase 1 [Source:MGI Symbol;Acc:MGI:1926259]	60440	-7.52658	-4.23296	-7.32035	7.70691e-05	0.0160059	Down
		18	51117733	51420044	302312	+	ENSMUSG00000073565	Prr16	protein_coding	proline rich 16 [Source:MGI Symbol;Acc:MGI:1918623]	71373	-7.12772	-4.3453	-6.77495	0.000131269	0.0202843	Down
		18	59175401	59535999	360599	+	ENSMUSG00000058152	Chsy3	protein_coding	chondroitin sulfate synthase 3 [Source:MGI Symbol;Acc:MGI:1926173]	78923	-6.97453	-4.391	-6.30868	0.000213088	0.0233197	Down
		18	32837225	32867594	30370	+	ENSMUSG00000038299	Wdr36	protein_coding	WD repeat domain 36 [Source:MGI Symbol;Acc:MGI:1917819]	225348	-1.78113	6.50722	-5.56653	0.000374443	0.0300401	Down
		18	74440936	74771493	330558	+	ENSMUSG00000025885	Myo5b	protein_coding	myosin VB [Source:MGI Symbol;Acc:MGI:106598]	17919	-2.43062	4.9999	-5.05512	0.000754984	0.0417434	Down
		18	63010213	63387183	376971	-	ENSMUSG00000041482	Piezo2	protein_coding	piezo-type mechanosensitive ion channel component 2 [Source:MGI Symbol;Acc:MGI:1918781]	667742	-6.46716	-2.55277	-5.07924	0.00087048	0.0450677	Down
		18	60925618	60988152	62535	+	ENSMUSG00000024617	Camk2a	protein_coding	calcium/calmodulin-dependent protein kinase II alpha [Source:MGI Symbol;Acc:MGI:88256]	12322	-6.03145	-4.65598	-5.0427	0.000903193	0.0461083	Down
		18	6024427	6136098	111672	-	ENSMUSG00000041225	Arhgap12	protein_coding	Rho GTPase activating protein 12 [Source:MGI Symbol;Acc:MGI:1922665]	75415	-1.38263	5.09766	-4.77848	0.000921015	0.0466273	Down
		17	34341959	34344645	2687	-	ENSMUSG00000036322	H2-Ea	polymorphic_pseudogene	histocompatibility 2, class II antigen E alpha [Source:MGI Symbol;Acc:MGI:95900]	100504404	-5.0963	4.13694	-16.3176	1.86528e-07	0.00340898	Down
		17	81373105	81738377	365273	-	ENSMUSG00000054640	Slc8a1	protein_coding	solute carrier family 8 (sodium/calcium exchanger), member 1 [Source:MGI Symbol;Acc:MGI:107956]	20541	-8.15524	-4.0524	-8.69142	2.2809e-05	0.0114244	Down
		17	14665500	14694235	28736	-	ENSMUSG00000023885	Thbs2	protein_coding	thrombospondin 2 [Source:MGI Symbol;Acc:MGI:98738]	21826	-8.18487	-4.04716	-8.13693	3.67142e-05	0.0131566	Down
		17	66666947	67354457	687511	-	ENSMUSG00000033278	Ptprm	protein_coding	protein tyrosine phosphatase, receptor type, M [Source:MGI Symbol;Acc:MGI:102694]	19274	-7.89367	-4.12918	-7.83302	4.80047e-05	0.0148259	Down
		17	17843323	17855205	11883	-	ENSMUSG00000003665	Has1	protein_coding	hyaluronan synthase 1 [Source:MGI Symbol;Acc:MGI:106590]	15116	-7.70675	-4.17772	-7.81253	4.87791e-05	0.0148259	Down
		17	27982392	27983158	767	+	ENSMUSG00000117130	Gm49802	sense_intronic	predicted gene, 49802 [Source:MGI Symbol;Acc:MGI:6270463]	NA	-7.5585	-4.22146	-7.57565	6.05573e-05	0.015363	Down
		17	79701537	79715061	13525	-	ENSMUSG00000024087	Cyp1b1	protein_coding	cytochrome P450, family 1, subfamily b, polypeptide 1 [Source:MGI Symbol;Acc:MGI:88590]	13078	-7.30359	-4.29584	-7.02116	0.000102811	0.0184214	Down
		17	29090976	29100727	9752	+	ENSMUSG00000023067	Cdkn1a	protein_coding	cyclin-dependent kinase inhibitor 1A (P21) [Source:MGI Symbol;Acc:MGI:104556]	12575	4.00467	7.54764	6.85668	0.00011091	0.0190533	Up
		17	87672330	87723713	51384	+	ENSMUSG00000024151	Msh2	protein_coding	mutS homolog 2 [Source:MGI Symbol;Acc:MGI:101816]	17685	-1.05968	7.30319	-5.39015	0.000398405	0.0304713	Down
		17	51791470	51793461	1992	-	ENSMUSG00000102744	5830444F18Rik	TEC	RIKEN cDNA 5830444F18 gene [Source:MGI Symbol;Acc:MGI:2444780]	NA	-6.65049	-4.48441	-5.6588	0.000436774	0.0313039	Down
		17	87635979	87651129	15151	+	ENSMUSG00000045394	Epcam	protein_coding	epithelial cell adhesion molecule [Source:MGI Symbol;Acc:MGI:106653]	17075	0.76666	11.1524	5.21288	0.000455975	0.0317774	Up
		17	83098018	83120741	22724	-	ENSMUSG00000117509	Gm46606	lincRNA	predicted gene, 46606 [Source:MGI Symbol;Acc:MGI:5826243]	NA	-6.42186	-4.54425	-5.58021	0.0004765	0.0326161	Down
		17	51796017	51799190	3174	-	ENSMUSG00000103216	Gm37248	TEC	predicted gene, 37248 [Source:MGI Symbol;Acc:MGI:5610476]	NA	-7.1947	-3.29781	-5.39921	0.000597521	0.0364915	Down
		17	25057702	25083591	25890	-	ENSMUSG00000024168	Tmem204	protein_coding	transmembrane protein 204 [Source:MGI Symbol;Acc:MGI:3039635]	407831	-6.27251	-4.59214	-5.1494	0.000795509	0.04327	Down
		17	79611863	79693192	81330	+	ENSMUSG00000036368	Rmdn2	protein_coding	regulator of microtubule dynamics 2 [Source:MGI Symbol;Acc:MGI:2147043]	381110	-6.44513	-2.59002	-5.01182	0.000946108	0.0473728	Down
		16	37776873	37836514	59642	+	ENSMUSG00000022816	Fstl1	protein_coding	follistatin-like 1 [Source:MGI Symbol;Acc:MGI:102793]	14314	-4.25646	3.4749	-9.15162	1.4266e-05	0.0100279	Down
		16	44485049	44558897	73849	-	ENSMUSG00000022687	Boc	protein_coding	biregional cell adhesion molecule-related/down-regulated by oncogenes (Cdon) binding protein [Source:MGI Symbol;Acc:MGI:2151153]	117606	-7.7822	-4.153	-7.45433	6.80893e-05	0.015363	Down
		16	95702075	95721051	18977	+	ENSMUSG00000022895	Ets2	protein_coding	E26 avian leukemia oncogene 2, 3' domain [Source:MGI Symbol;Acc:MGI:95456]	23872	-2.72317	4.24459	-6.52443	0.00014406	0.0205257	Down
		16	48872621	48874496	1876	+	ENSMUSG00000022651	Retnlg	protein_coding	resistin like gamma [Source:MGI Symbol;Acc:MGI:2667763]	245195	-8.88744	-1.56368	-5.16313	0.000811124	0.0437289	Down
		16	19760208	19772753	12546	+	ENSMUSG00000022686	B3gnt5	protein_coding	UDP-GlcNAc:betaGal beta-1,3-N-acetylglucosaminyltransferase 5 [Source:MGI Symbol;Acc:MGI:2137302]	108105	-3.20421	5.96074	-4.93187	0.000937244	0.0471875	Down
		16	5008730	5013553	4824	-	ENSMUSG00000022540	Rogdi	protein_coding	rogdi homolog [Source:MGI Symbol;Acc:MGI:1913299]	66049	1.07774	8.03058	4.67943	0.000974864	0.0480232	Up
		16	8513429	8621568	108140	+	ENSMUSG00000057880	Abat	protein_coding	4-aminobutyrate aminotransferase [Source:MGI Symbol;Acc:MGI:2443582]	268860	-3.57939	2.21468	-4.8319	0.00108743	0.0498517	Down
		15	9505788	9530176	24389	-	ENSMUSG00000003882	Il7r	protein_coding	interleukin 7 receptor [Source:MGI Symbol;Acc:MGI:96562]	16197	-8.38544	-3.42435	-8.60812	2.4531e-05	0.0114244	Down
		15	6813577	6874969	61393	-	ENSMUSG00000022146	Osmr	protein_coding	oncostatin M receptor [Source:MGI Symbol;Acc:MGI:1330819]	18414	-7.647	-4.193	-7.46319	6.73911e-05	0.015363	Down
		15	40655035	41104592	449558	+	ENSMUSG00000022306	Zfpm2	protein_coding	zinc finger protein, multitype 2 [Source:MGI Symbol;Acc:MGI:1334444]	22762	-7.28198	-4.30222	-6.96118	0.000109088	0.0190533	Down
		15	94629232	95096098	466867	+	ENSMUSG00000063296	Tmem117	protein_coding	transmembrane protein 117 [Source:MGI Symbol;Acc:MGI:2444580]	320709	-7.20913	-4.00075	-6.59383	0.000158334	0.0205654	Down
		15	59788417	59794959	6543	-	ENSMUSG00000115426	Gm19510	lincRNA	predicted gene, 19510 [Source:MGI Symbol;Acc:MGI:5011695]	NA	-6.75481	-4.45264	-6.0987	0.000266604	0.0264807	Down
		15	93499114	93595891	96778	-	ENSMUSG00000036158	Prickle1	protein_coding	prickle planar cell polarity protein 1 [Source:MGI Symbol;Acc:MGI:1916034]	106042	-4.96424	1.44794	-5.85765	0.000334568	0.0289363	Down
		15	36009479	36140400	130922	-	ENSMUSG00000037627	Rgs22	protein_coding	regulator of G-protein signalling 22 [Source:MGI Symbol;Acc:MGI:3613651]	626596	-6.48404	-4.5279	-5.76289	0.00038639	0.0300601	Down
		15	58782269	58823638	41370	-	ENSMUSG00000062373	Tmem65	protein_coding	transmembrane protein 65 [Source:MGI Symbol;Acc:MGI:1922118]	74868	-1.57785	5.71519	-5.49397	0.000394235	0.030401	Down
		15	100600204	100602766	2563	+	ENSMUSG00000116180	Gm49492	bidirectional_promoter_lncRNA	predicted gene, 49492 [Source:MGI Symbol;Acc:MGI:6155169]	NA	-6.45002	-4.54042	-5.55735	0.000489647	0.0328999	Down
		15	54745702	54754039	8338	+	ENSMUSG00000037362	Ccn3	protein_coding	cellular communication network factor 3 [Source:MGI Symbol;Acc:MGI:109185]	18133	-7.03847	-3.684	-5.43831	0.000569029	0.0353727	Down
		15	10177238	10349180	171943	+	ENSMUSG00000005268	Prlr	protein_coding	prolactin receptor [Source:MGI Symbol;Acc:MGI:97763]	19116	-6.06554	-4.64735	-5.16138	0.000780698	0.0428469	Down
		15	81951108	81960930	9823	-	ENSMUSG00000022474	Pmm1	protein_coding	phosphomannomutase 1 [Source:MGI Symbol;Acc:MGI:1353418]	29858	2.28246	8.16619	4.98978	0.000806916	0.0437289	Up
		15	95790843	95974751	183909	+	ENSMUSG00000064210	Ano6	protein_coding	anoctamin 6 [Source:MGI Symbol;Acc:MGI:2145890]	105722	-1.80311	4.54482	-4.92379	0.000824458	0.0440694	Down
		15	100575318	100599984	24667	-	ENSMUSG00000009739	Pou6f1	protein_coding	POU domain, class 6, transcription factor 1 [Source:MGI Symbol;Acc:MGI:102935]	19009	-4.06979	1.61719	-5.06714	0.000827085	0.0440694	Down
		15	100641077	100669553	28477	-	ENSMUSG00000098112	Bin2	protein_coding	bridging integrator 2 [Source:MGI Symbol;Acc:MGI:3611448]	668218	1.09027	7.55909	4.60992	0.00107153	0.0496926	Up
		14	68083863	68089095	5233	+	ENSMUSG00000022055	Nefl	protein_coding	neurofilament, light polypeptide [Source:MGI Symbol;Acc:MGI:97313]	18039	-9.1317	-3.77603	-10.1581	7.34638e-06	0.0094695	Down
		14	123659971	123975618	315648	+	ENSMUSG00000032925	Itgbl1	protein_coding	integrin, beta-like 1 [Source:MGI Symbol;Acc:MGI:2443439]	223272	-7.72	-4.17544	-7.88346	4.57463e-05	0.0148259	Down
		14	60373259	60388197	14939	+	ENSMUSG00000021986	Amer2	protein_coding	APC membrane recruitment 2 [Source:MGI Symbol;Acc:MGI:1919375]	72125	-7.33771	-4.28057	-6.75854	0.000133927	0.020397	Down
		14	51056698	51057661	964	-	ENSMUSG00000068407	Rnase12	protein_coding	ribonuclease, RNase A family, 12 (non-active) [Source:MGI Symbol;Acc:MGI:3528588]	497106	-7.3995	-4.27149	-6.66606	0.000147374	0.0205257	Down
		14	63329220	63345635	16416	+	ENSMUSG00000114892	Gm5463	lincRNA	predicted gene 5463 [Source:MGI Symbol;Acc:MGI:3779490]	NA	-7.21863	-4.32206	-6.59095	0.000158832	0.0205654	Down
		14	116925315	117976544	1051230	+	ENSMUSG00000058571	Gpc6	protein_coding	glypican 6 [Source:MGI Symbol;Acc:MGI:1346322]	23888	-7.3924	-4.26371	-6.58591	0.000160096	0.0205654	Down
		14	17660261	18038090	377830	+	ENSMUSG00000021779	Thrb	protein_coding	thyroid hormone receptor beta [Source:MGI Symbol;Acc:MGI:98743]	21834	-7.20351	-4.31912	-6.5715	0.000162038	0.0205654	Down
		14	79451835	79454818	2984	+	ENSMUSG00000075502	Kbtbd6	protein_coding	kelch repeat and BTB (POZ) domain containing 6 [Source:MGI Symbol;Acc:MGI:3643058]	432879	-6.89088	-4.41198	-6.40305	0.000192415	0.0225536	Down
		14	45458795	45530118	71324	-	ENSMUSG00000037712	Fermt2	protein_coding	fermitin family member 2 [Source:MGI Symbol;Acc:MGI:2385001]	218952	-2.06245	5.73018	-6.03267	0.000228635	0.0238161	Down
		14	33923587	33937983	14397	+	ENSMUSG00000021943	Gdf10	protein_coding	growth differentiation factor 10 [Source:MGI Symbol;Acc:MGI:95684]	14560	-8.00322	-0.865748	-5.91157	0.000334301	0.0289363	Down
		14	51091077	51106151	15075	+	ENSMUSG00000021876	Rnase4	protein_coding	ribonuclease, RNase A family 4 [Source:MGI Symbol;Acc:MGI:1926217]	58809	-1.90356	4.77169	-5.58684	0.000372375	0.0300401	Down
		14	20929398	21033676	104279	+	ENSMUSG00000021823	Vcl	protein_coding	vinculin [Source:MGI Symbol;Acc:MGI:98927]	22330	-2.56619	4.23868	-5.56569	0.000412091	0.0307932	Down
		14	70890120	70979838	89719	+	ENSMUSG00000022103	Gfra2	protein_coding	glial cell line derived neurotrophic factor family receptor alpha 2 [Source:MGI Symbol;Acc:MGI:1195462]	14586	-6.32068	-4.57428	-5.51346	0.000514238	0.0339286	Down
		14	31217860	31230352	12493	+	ENSMUSG00000021904	Sema3g	protein_coding	sema domain, immunoglobulin domain (Ig), short basic domain, secreted, (semaphorin) 3G [Source:MGI Symbol;Acc:MGI:3041242]	218877	-6.58928	-4.50366	-5.20832	0.000744551	0.0415575	Down
		13	21513222	21531120	17899	-	ENSMUSG00000063894	Zkscan8	protein_coding	zinc finger with KRAB and SCAN domains 8 [Source:MGI Symbol;Acc:MGI:1913815]	93681	-9.47955	-3.6737	-11.6361	2.67047e-06	0.00703995	Down
		13	96924689	96950906	26218	+	ENSMUSG00000091387	Gcnt4	protein_coding	glucosaminyl (N-acetyl) transferase 4, core 2 (beta-1,6-N-acetylglucosaminyltransferase) [Source:MGI Symbol;Acc:MGI:2684919]	218476	-9.50893	-3.65861	-10.1028	7.6801e-06	0.0094695	Down
		13	30749226	30766976	17751	+	ENSMUSG00000021356	Irf4	protein_coding	interferon regulatory factor 4 [Source:MGI Symbol;Acc:MGI:1096873]	16364	-8.71969	-3.89632	-8.54962	2.58765e-05	0.0114244	Down
		13	74211118	74292331	81214	-	ENSMUSG00000021575	Ahrr	protein_coding	aryl-hydrocarbon receptor repressor [Source:MGI Symbol;Acc:MGI:1333776]	11624	-7.66563	-4.19055	-7.77971	5.02321e-05	0.0148259	Down
		13	81095068	81633154	538087	-	ENSMUSG00000069170	Adgrv1	protein_coding	adhesion G protein-coupled receptor V1 [Source:MGI Symbol;Acc:MGI:1274784]	110789	-7.5676	-4.21903	-7.59031	5.97429e-05	0.015363	Down
		13	92751590	92794818	43229	-	ENSMUSG00000021702	Thbs4	protein_coding	thrombospondin 4 [Source:MGI Symbol;Acc:MGI:1101779]	21828	-7.56658	-4.21789	-7.5535	6.18315e-05	0.015363	Down
		13	13437551	13512269	74719	+	ENSMUSG00000005397	Nid1	protein_coding	nidogen 1 [Source:MGI Symbol;Acc:MGI:97342]	18073	-1.75205	6.67326	-6.77037	9.95158e-05	0.0181875	Down
		13	114452290	114458951	6662	-	ENSMUSG00000021765	Fst	protein_coding	follistatin [Source:MGI Symbol;Acc:MGI:95586]	14313	-9.83375	-1.18162	-6.50651	0.000178891	0.0213559	Down
		13	113293159	113379711	86553	+	ENSMUSG00000021763	BC067074	protein_coding	cDNA sequence BC067074 [Source:MGI Symbol;Acc:MGI:3040697]	408066	-6.92516	-4.40088	-6.40137	0.000192871	0.0225536	Down
		13	38500079	38528824	28746	-	ENSMUSG00000038991	Txndc5	protein_coding	thioredoxin domain containing 5 [Source:MGI Symbol;Acc:MGI:2145316]	105245	-1.50207	6.53304	-5.98441	0.000220885	0.0235219	Down
		13	97067286	97131013	63728	+	ENSMUSG00000041817	Fam169a	protein_coding	family with sequence similarity 169, member A [Source:MGI Symbol;Acc:MGI:2444268]	320557	-2.23113	3.95999	-6.08034	0.000221371	0.0235219	Down
		13	4574075	4586541	12467	+	ENSMUSG00000021207	Akr1c21	protein_coding	aldo-keto reductase family 1, member C21 [Source:MGI Symbol;Acc:MGI:1924587]	77337	-9.62982	-3.61521	-6.15937	0.000258698	0.0261214	Down
		13	95601803	95618487	16685	-	ENSMUSG00000048376	F2r	protein_coding	coagulation factor II (thrombin) receptor [Source:MGI Symbol;Acc:MGI:101802]	14062	-2.58305	4.03288	-5.72639	0.000342351	0.0292374	Down
		13	46679905	46727940	48036	-	ENSMUSG00000021374	Nup153	protein_coding	nucleoporin 153 [Source:MGI Symbol;Acc:MGI:2385621]	218210	-2.04003	5.15717	-5.48551	0.000427565	0.0311322	Down
		13	23477676	23488857	11182	-	ENSMUSG00000053216	Btn2a2	protein_coding	butyrophilin, subfamily 2, member A2 [Source:MGI Symbol;Acc:MGI:3606486]	238555	-6.36192	-4.56233	-5.56527	0.000484328	0.0328387	Down
		13	104945904	105054930	109027	-	ENSMUSG00000021719	Rgs7bp	protein_coding	regulator of G-protein signalling 7 binding protein [Source:MGI Symbol;Acc:MGI:106334]	52882	-6.39162	-4.55254	-5.49562	0.000525861	0.0343237	Down
		13	80883384	80896042	12659	+	ENSMUSG00000074794	Arrdc3	protein_coding	arrestin domain containing 3 [Source:MGI Symbol;Acc:MGI:2145242]	105171	-2.93773	3.72577	-5.32151	0.000568473	0.0353727	Down
		13	53109312	53286124	176813	-	ENSMUSG00000021464	Ror2	protein_coding	receptor tyrosine kinase-like orphan receptor 2 [Source:MGI Symbol;Acc:MGI:1347521]	26564	-7.91972	-2.16642	-5.364	0.000629407	0.0372881	Down
		13	68620043	68999541	379499	-	ENSMUSG00000021536	Adcy2	protein_coding	adenylate cyclase 2 [Source:MGI Symbol;Acc:MGI:99676]	210044	-6.69999	-4.47227	-5.32131	0.000650668	0.0377731	Down
		13	113171608	113225908	54301	-	ENSMUSG00000042385	Gzmk	protein_coding	granzyme K [Source:MGI Symbol;Acc:MGI:1298232]	14945	-6.15057	-4.62315	-5.28137	0.000675812	0.0385973	Down
		12	110279068	110281097	2030	+	ENSMUSG00000075707	Dio3	protein_coding	deiodinase, iodothyronine type III [Source:MGI Symbol;Acc:MGI:1306782]	107585	-7.87378	-4.13019	-8.15731	3.591e-05	0.0131566	Down
		12	95692226	95785215	92990	+	ENSMUSG00000047414	Flrt2	protein_coding	fibronectin leucine rich transmembrane protein 2 [Source:MGI Symbol;Acc:MGI:3603594]	399558	-7.87913	-4.1317	-8.07474	3.86301e-05	0.013577	Down
		12	76120419	76177259	56841	-	ENSMUSG00000021055	Esr2	protein_coding	estrogen receptor 2 (beta) [Source:MGI Symbol;Acc:MGI:109392]	13983	-7.87725	-4.12755	-7.97729	4.21348e-05	0.0145293	Down
		12	50341231	50649098	307868	-	ENSMUSG00000002688	Prkd1	protein_coding	protein kinase D1 [Source:MGI Symbol;Acc:MGI:99879]	18760	-8.12881	-4.06454	-7.67493	5.5664e-05	0.0150871	Down
		12	119158022	119238802	80781	-	ENSMUSG00000025321	Itgb8	protein_coding	integrin beta 8 [Source:MGI Symbol;Acc:MGI:1338035]	320910	-8.03082	-4.09273	-7.41151	7.11508e-05	0.0158204	Down
		12	17172100	17176888	4789	-	ENSMUSG00000051726	Kcnf1	protein_coding	potassium voltage-gated channel, subfamily F, member 1 [Source:MGI Symbol;Acc:MGI:2687399]	382571	-8.68292	-3.91111	-7.0582	0.000100956	0.0182681	Down
		12	72441866	72530750	88885	+	ENSMUSG00000021090	Lrrc9	protein_coding	leucine rich repeat containing 9 [Source:MGI Symbol;Acc:MGI:1925507]	78257	-7.23444	-4.31011	-6.58763	0.000159421	0.0205654	Down
		12	105563226	105595237	32012	+	ENSMUSG00000021070	Bdkrb2	protein_coding	bradykinin receptor, beta 2 [Source:MGI Symbol;Acc:MGI:102845]	12062	-9.03184	-2.02639	-6.59813	0.00016136	0.0205654	Down
		12	114391712	114392169	458	-	ENSMUSG00000076677	Ighv6-3	IG_V_gene	immunoglobulin heavy variable 6-3 [Source:MGI Symbol;Acc:MGI:4439854]	NA	-6.95197	-4.3956	-6.4738	0.000178744	0.0213559	Down
		12	29937608	30017658	80051	+	ENSMUSG00000020674	Pxdn	protein_coding	peroxidasin [Source:MGI Symbol;Acc:MGI:1916925]	69675	-8.83638	-1.2953	-6.10806	0.000271492	0.0267512	Down
		12	52023003	52028063	5061	-	ENSMUSG00000035148	Gpr33	protein_coding	G protein-coupled receptor 33 [Source:MGI Symbol;Acc:MGI:1277106]	14762	-6.64699	-4.48168	-6.01577	0.000291587	0.0274693	Down
		12	101039409	101083702	44294	-	ENSMUSG00000041846	Ppp4r3a	protein_coding	protein phosphatase 4 regulatory subunit 3A [Source:MGI Symbol;Acc:MGI:1915984]	68734	-2.02788	5.73309	-5.51223	0.000413581	0.0307932	Down
		12	16670615	16800886	130272	-	ENSMUSG00000036523	Greb1	protein_coding	gene regulated by estrogen in breast cancer protein [Source:MGI Symbol;Acc:MGI:2149712]	268527	-6.79677	-4.43432	-5.69734	0.000418861	0.0308674	Down
		12	104338486	104394257	55772	+	ENSMUSG00000079012	Serpina3m	protein_coding	serine (or cysteine) peptidase inhibitor, clade A, member 3M [Source:MGI Symbol;Acc:MGI:98378]	20717	-7.26873	-2.4429	-5.62785	0.000457291	0.0317774	Down
		12	102673017	102727333	54317	-	ENSMUSG00000096751	Gm28373	processed_transcript	predicted gene 28373 [Source:MGI Symbol;Acc:MGI:5579079]	NA	-6.29245	-4.58378	-5.47198	0.0005397	0.034488	Down
		12	56691767	56712822	21056	+	ENSMUSG00000001497	Pax9	protein_coding	paired box 9 [Source:MGI Symbol;Acc:MGI:97493]	18511	-6.49945	-4.52745	-5.46026	0.000549374	0.0346771	Down
		12	113981879	113982341	463	-	ENSMUSG00000094533	Ighv11-1	IG_V_gene	immunoglobulin heavy variable 11-1 [Source:MGI Symbol;Acc:MGI:4439535]	NA	-6.2471	-4.59472	-5.37475	0.000605252	0.0366606	Down
		12	86056745	86079041	22297	-	ENSMUSG00000021253	Tgfb3	protein_coding	transforming growth factor, beta 3 [Source:MGI Symbol;Acc:MGI:98727]	21809	-7.25545	-3.2834	-5.35503	0.000630446	0.0372881	Down
		12	80518277	80630972	112696	+	ENSMUSG00000021130	Galnt16	protein_coding	polypeptide N-acetylgalactosaminyltransferase 16 [Source:MGI Symbol;Acc:MGI:1917754]	108760	-6.71322	-2.39344	-5.09289	0.000859602	0.0448345	Down
		12	108836046	108856815	20770	+	ENSMUSG00000048856	Slc25a47	protein_coding	solute carrier family 25, member 47 [Source:MGI Symbol;Acc:MGI:2144766]	104910	-5.96888	-4.6735	-4.92417	0.00104627	0.0491557	Down
		12	16894895	16987823	92929	+	ENSMUSG00000020580	Rock2	protein_coding	Rho-associated coiled-coil containing protein kinase 2 [Source:MGI Symbol;Acc:MGI:107926]	19878	-0.986544	6.52657	-4.58697	0.00107401	0.0496926	Down
		11	99041244	99054392	13149	+	ENSMUSG00000017493	Igfbp4	protein_coding	insulin-like growth factor binding protein 4 [Source:MGI Symbol;Acc:MGI:96439]	16010	-3.16258	6.64525	-12.829	1.07347e-06	0.00593966	Down
		11	16752203	16918158	165956	+	ENSMUSG00000020122	Egfr	protein_coding	epidermal growth factor receptor [Source:MGI Symbol;Acc:MGI:95294]	13649	-9.27685	-2.11928	-7.53085	6.44983e-05	0.015363	Down
		11	85886422	85916097	29676	+	ENSMUSG00000000094	Tbx4	protein_coding	T-box 4 [Source:MGI Symbol;Acc:MGI:102556]	21387	-7.46279	-4.24573	-7.13769	9.1895e-05	0.0175104	Down
		11	7063489	7178506	115018	+	ENSMUSG00000020431	Adcy1	protein_coding	adenylate cyclase 1 [Source:MGI Symbol;Acc:MGI:99677]	432530	-7.71465	-3.54476	-6.94527	0.000111551	0.0190533	Down
		11	82978390	82991830	13441	-	ENSMUSG00000069793	Slfn9	protein_coding	schlafen 9 [Source:MGI Symbol;Acc:MGI:2445121]	237886	-7.31808	-3.7279	-6.69283	0.000143195	0.0205257	Down
		11	61448442	61454131	5690	-	ENSMUSG00000010086	Rnf112	protein_coding	ring finger protein 112 [Source:MGI Symbol;Acc:MGI:106611]	22671	-7.0396	-4.36842	-6.61094	0.000155122	0.0205654	Down
		11	94936224	94953042	16819	+	ENSMUSG00000001506	Col1a1	protein_coding	collagen, type I, alpha 1 [Source:MGI Symbol;Acc:MGI:88467]	12842	-2.44579	5.65105	-6.29116	0.000179953	0.0213559	Down
		11	3494375	3504821	10447	-	ENSMUSG00000034570	Inpp5j	protein_coding	inositol polyphosphate 5-phosphatase J [Source:MGI Symbol;Acc:MGI:2158663]	170835	-6.88875	-4.41464	-6.28591	0.000218043	0.0234409	Down
		11	45851964	45910625	58662	+	ENSMUSG00000006169	Clint1	protein_coding	clathrin interactor 1 [Source:MGI Symbol;Acc:MGI:2144243]	216705	-1.20616	6.75041	-5.67808	0.000294095	0.0274976	Down
		11	120725399	120727281	1883	-	ENSMUSG00000039450	Dcxr	protein_coding	dicarbonyl L-xylulose reductase [Source:MGI Symbol;Acc:MGI:1915130]	67880	2.22378	6.02374	5.63195	0.000368078	0.0300401	Up
		11	70525367	70527858	2492	+	ENSMUSG00000018286	Psmb6	protein_coding	proteasome (prosome, macropain) subunit, beta type 6 [Source:MGI Symbol;Acc:MGI:104880]	19175	1.0342	9.62244	5.42319	0.00038044	0.0300601	Up
		11	113467977	113472014	4038	+	ENSMUSG00000078251	Gm16487	pseudogene	predicted gene 16487 [Source:MGI Symbol;Acc:MGI:3641811]	NA	-6.48403	-4.52861	-5.76508	0.000385424	0.0300601	Down
		11	116078573	116086995	8423	-	ENSMUSG00000034341	Wbp2	protein_coding	WW domain binding protein 2 [Source:MGI Symbol;Acc:MGI:104709]	22378	1.00239	8.06485	5.37151	0.00040137	0.0305643	Up
		11	101769742	101785371	15630	-	ENSMUSG00000017724	Etv4	protein_coding	ets variant 4 [Source:MGI Symbol;Acc:MGI:99423]	18612	-7.18707	-3.51135	-5.70845	0.00041617	0.0307932	Down
		11	115497353	115514387	17035	-	ENSMUSG00000020737	Jpt1	protein_coding	Jupiter microtubule associated homolog 1 [Source:MGI Symbol;Acc:MGI:1096361]	15374	0.992867	9.1478	5.32905	0.000421361	0.0309269	Up
		11	116021912	116027962	6051	-	ENSMUSG00000016559	H3f3b	protein_coding	H3.3 histone B [Source:MGI Symbol;Acc:MGI:1101768]	15081	0.915052	10.5531	5.18386	0.000492331	0.0329591	Up
		11	87662722	87735539	72818	+	ENSMUSG00000034177	Rnf43	protein_coding	ring finger protein 43 [Source:MGI Symbol;Acc:MGI:2442609]	207742	-6.87753	-3.63321	-5.46447	0.00055025	0.0346771	Down
		11	114727408	114757889	30482	+	ENSMUSG00000034706	Dnaic2	protein_coding	dynein, axonemal, intermediate chain 2 [Source:MGI Symbol;Acc:MGI:2685574]	432611	-6.27091	-4.58984	-5.44463	0.000557216	0.0349954	Down
		11	88970252	88991613	21362	+	ENSMUSG00000033983	Coil	protein_coding	coilin [Source:MGI Symbol;Acc:MGI:104842]	12812	-2.2596	6.83184	-5.25717	0.000577855	0.0356786	Down
		11	106256154	106263120	6967	+	ENSMUSG00000020708	Psmc5	protein_coding	protease (prosome, macropain) 26S subunit, ATPase 5 [Source:MGI Symbol;Acc:MGI:105047]	19184	0.805013	9.32206	4.93211	0.000653113	0.0377731	Up
		11	104685707	105117394	431688	+	ENSMUSG00000040838	Gm11639	protein_coding	predicted gene 11639 [Source:MGI Symbol;Acc:MGI:3651790]	NA	-6.21693	-4.60214	-5.20583	0.000741667	0.0415575	Down
		11	80428615	80473248	44634	+	ENSMUSG00000017428	Psmd11	protein_coding	proteasome (prosome, macropain) 26S subunit, non-ATPase, 11 [Source:MGI Symbol;Acc:MGI:1916327]	69077	0.993463	8.87949	4.82442	0.000789886	0.0432214	Up
		11	62551171	62553213	2043	+	ENSMUSG00000019505	Ubb	protein_coding	ubiquitin B [Source:MGI Symbol;Acc:MGI:98888]	22187	0.894526	10.0153	4.75541	0.000839746	0.0442282	Up
		11	69964779	69967885	3107	+	ENSMUSG00000018569	Cldn7	protein_coding	claudin 7 [Source:MGI Symbol;Acc:MGI:1859285]	53624	0.762694	9.79145	4.70664	0.000861069	0.0448345	Up
		11	90030348	90036508	6161	+	ENSMUSG00000069763	Tmem100	protein_coding	transmembrane protein 100 [Source:MGI Symbol;Acc:MGI:1915138]	67888	-3.23906	3.05803	-4.87057	0.00101531	0.0488878	Down
		11	115603925	115608036	4112	+	ENSMUSG00000046756	Mrps7	protein_coding	mitchondrial ribosomal protein S7 [Source:MGI Symbol;Acc:MGI:1354367]	50529	1.20469	7.97186	4.66601	0.00102436	0.0488878	Up
		11	84984442	85140161	155720	-	ENSMUSG00000000804	Usp32	protein_coding	ubiquitin specific peptidase 32 [Source:MGI Symbol;Acc:MGI:2144475]	237898	-2.54339	2.74013	-4.81785	0.00103073	0.0488878	Down
		11	51685386	51688874	3489	-	ENSMUSG00000007777	0610009B22Rik	protein_coding	RIKEN cDNA 0610009B22 gene [Source:MGI Symbol;Acc:MGI:1913300]	66050	1.20908	6.54966	4.66204	0.00103081	0.0488878	Up
		11	53431023	53437904	6882	+	ENSMUSG00000018238	Gdf9	protein_coding	growth differentiation factor 9 [Source:MGI Symbol;Acc:MGI:95692]	14566	-6.07283	-4.64895	-4.90273	0.00107724	0.0497164	Down
		11	101119938	101126419	6482	+	ENSMUSG00000035198	Tubg1	protein_coding	tubulin, gamma 1 [Source:MGI Symbol;Acc:MGI:101834]	103733	1.60148	7.14793	4.68273	0.00108836	0.0498517	Up
		10	75893413	75895941	2529	+	ENSMUSG00000009092	Derl3	protein_coding	Der1-like domain family, member 3 [Source:MGI Symbol;Acc:MGI:1917627]	70377	-9.0566	-3.78726	-9.36313	1.33932e-05	0.00979098	Down
		10	76708792	76726168	17377	-	ENSMUSG00000001119	Col6a1	protein_coding	collagen, type VI, alpha 1 [Source:MGI Symbol;Acc:MGI:88459]	12833	-2.89967	5.75327	-8.26387	2.76633e-05	0.0117575	Down
		10	87858265	87937042	78778	+	ENSMUSG00000020053	Igf1	protein_coding	insulin-like growth factor 1 [Source:MGI Symbol;Acc:MGI:96432]	16000	-2.88563	5.31186	-7.20623	7.32588e-05	0.0158725	Down
		10	76595762	76623630	27869	-	ENSMUSG00000020241	Col6a2	protein_coding	collagen, type VI, alpha 2 [Source:MGI Symbol;Acc:MGI:88460]	12834	-3.70712	5.30274	-7.06691	8.85864e-05	0.0172235	Down
		10	23851462	23869843	18382	+	ENSMUSG00000020010	Vnn3	protein_coding	vanin 3 [Source:MGI Symbol;Acc:MGI:1347055]	26464	-7.25296	-4.31036	-6.92745	0.000112774	0.0190838	Down
		10	106933517	107123668	190152	-	ENSMUSG00000035948	Acss3	protein_coding	acyl-CoA synthetase short-chain family member 3 [Source:MGI Symbol;Acc:MGI:2685720]	380660	-7.05688	-4.36475	-6.67886	0.00014466	0.0205257	Down
		10	19712570	19760053	47484	+	ENSMUSG00000020007	Il20ra	protein_coding	interleukin 20 receptor, alpha [Source:MGI Symbol;Acc:MGI:3605069]	237313	-6.88925	-4.41392	-6.34291	0.00020513	0.0228594	Down
		10	128254096	128255896	1801	+	ENSMUSG00000051716	Apon	protein_coding	apolipoprotein N [Source:MGI Symbol;Acc:MGI:88931]	28194	-6.91027	-4.4084	-6.33082	0.00020787	0.0230245	Down
		10	128377115	128408704	31590	+	ENSMUSG00000014498	Ankrd52	protein_coding	ankyrin repeat domain 52 [Source:MGI Symbol;Acc:MGI:2444029]	237615	-8.3312	-2.80043	-6.22041	0.00023887	0.0243887	Down
		10	34297442	34301320	3879	+	ENSMUSG00000039485	Tspyl4	protein_coding	TSPY-like 4 [Source:MGI Symbol;Acc:MGI:106393]	72480	-6.67294	-4.47508	-6.03976	0.000284077	0.0271541	Down
		10	49094833	49788766	693934	-	ENSMUSG00000056073	Grik2	protein_coding	glutamate receptor, ionotropic, kainate 2 (beta 2) [Source:MGI Symbol;Acc:MGI:95815]	14806	-6.27693	-4.58697	-5.4571	0.000549116	0.0346771	Down
		10	4611593	5005614	394022	+	ENSMUSG00000019768	Esr1	protein_coding	estrogen receptor 1 (alpha) [Source:MGI Symbol;Acc:MGI:1352467]	13982	-7.79508	-1.93513	-5.27375	0.000700364	0.039628	Down
		10	76057494	76110961	53468	-	ENSMUSG00000020226	Slc5a4b	protein_coding	solute carrier family 5 (neutral amino acid transporters, system A), member 4b [Source:MGI Symbol;Acc:MGI:1890478]	64454	-6.82659	-3.52379	-5.12212	0.000830761	0.0441366	Down
		10	128900989	128912822	11834	+	ENSMUSG00000025351	Cd63	protein_coding	CD63 antigen [Source:MGI Symbol;Acc:MGI:99529]	12512	1.0379	10.7634	4.66251	0.0009862	0.0480634	Up
		10	84370905	84440597	69693	-	ENSMUSG00000020032	Nuak1	protein_coding	NUAK family, SNF1-like kinase, 1 [Source:MGI Symbol;Acc:MGI:1925226]	77976	-5.02926	-0.456613	-4.91775	0.00103094	0.0488878	Down
		9	63953076	64022059	68984	-	ENSMUSG00000036867	Smad6	protein_coding	SMAD family member 6 [Source:MGI Symbol;Acc:MGI:1336883]	17130	-9.89861	-3.5541	-12.434	1.62499e-06	0.00593966	Down
		9	30899155	30922452	23298	-	ENSMUSG00000033453	Adamts15	protein_coding	a disintegrin-like and metallopeptidase (reprolysin type) with thrombospondin type 1 motif, 15 [Source:MGI Symbol;Acc:MGI:2449569]	235130	-9.26305	-2.70823	-10.0498	7.96496e-06	0.0094695	Down
		9	58524298	58555437	31140	-	ENSMUSG00000035914	Cd276	protein_coding	CD276 antigen [Source:MGI Symbol;Acc:MGI:2183926]	102657	-8.82748	-3.5398	-9.82945	9.33979e-06	0.0094695	Down
		9	124021972	124031689	9718	+	ENSMUSG00000035448	Ccr3	protein_coding	chemokine (C-C motif) receptor 3 [Source:MGI Symbol;Acc:MGI:104616]	12771	-8.88903	-3.84517	-9.76056	9.84463e-06	0.0094695	Down
		9	96823336	96892669	69334	-	ENSMUSG00000043587	Pxylp1	protein_coding	2-phosphoxylose phosphatase 1 [Source:MGI Symbol;Acc:MGI:2442444]	235534	-8.92757	-3.27407	-8.61448	2.45569e-05	0.0114244	Down
		9	57687928	57703824	15897	+	ENSMUSG00000032315	Cyp1a1	protein_coding	cytochrome P450, family 1, subfamily a, polypeptide 1 [Source:MGI Symbol;Acc:MGI:88588]	13076	-8.63628	-3.91967	-8.56779	2.54571e-05	0.0114244	Down
		9	62677826	62783982	106157	+	ENSMUSG00000032243	Itga11	protein_coding	integrin alpha 11 [Source:MGI Symbol;Acc:MGI:2442114]	319480	-7.44645	-3.93433	-7.09919	9.54049e-05	0.0176123	Down
		9	70798128	70952226	154099	-	ENSMUSG00000032207	Lipc	protein_coding	lipase, hepatic [Source:MGI Symbol;Acc:MGI:96216]	15450	-7.09869	-4.35124	-6.6866	0.000143613	0.0205257	Down
		9	77544959	77546467	1509	+	ENSMUSG00000099094	Gm19569	processed_transcript	predicted gene, 19569 [Source:MGI Symbol;Acc:MGI:5011754]	NA	-6.9239	-4.40498	-6.29558	0.00021592	0.0233893	Down
		9	56865033	56899870	34838	+	ENSMUSG00000032911	Cspg4	protein_coding	chondroitin sulfate proteoglycan 4 [Source:MGI Symbol;Acc:MGI:2153093]	121021	-6.63474	-4.48601	-5.97996	0.000303353	0.027915	Down
		9	24411776	24503140	91365	-	ENSMUSG00000043067	Dpy19l1	protein_coding	dpy-19-like 1 (C. elegans) [Source:MGI Symbol;Acc:MGI:1915685]	244745	-2.02999	4.64365	-5.71852	0.000325054	0.0287017	Down
		9	72662346	72749852	87507	+	ENSMUSG00000032216	Nedd4	protein_coding	neural precursor cell expressed, developmentally down-regulated 4 [Source:MGI Symbol;Acc:MGI:97297]	17999	-2.3773	5.70175	-5.63927	0.000371149	0.0300401	Down
		9	75497707	75559657	61951	-	ENSMUSG00000058587	Tmod3	protein_coding	tropomodulin 3 [Source:MGI Symbol;Acc:MGI:1355315]	50875	-1.25073	7.4543	-5.47378	0.000377699	0.0300601	Down
		9	21958897	21963506	4610	-	ENSMUSG00000006235	Epor	protein_coding	erythropoietin receptor [Source:MGI Symbol;Acc:MGI:95408]	13857	-6.57154	-4.50549	-5.764	0.000386525	0.0300601	Down
		9	71215789	71296243	80455	+	ENSMUSG00000013584	Aldh1a2	protein_coding	aldehyde dehydrogenase family 1, subfamily A2 [Source:MGI Symbol;Acc:MGI:107928]	19378	-3.39998	3.70267	-5.61115	0.000415548	0.0307932	Down
		9	67830489	67832330	1842	-	ENSMUSG00000047990	C2cd4a	protein_coding	C2 calcium-dependent domain containing 4A [Source:MGI Symbol;Acc:MGI:3645763]	244911	7.8847	-0.346304	5.66559	0.000441536	0.0315048	Up
		9	43108650	43116570	7921	-	ENSMUSG00000048503	Tlcd5	protein_coding	TLC domain containing 5 [Source:MGI Symbol;Acc:MGI:2685030]	235300	-6.92036	-4.39687	-5.39352	0.000599006	0.0364915	Down
		9	8971791	8975773	3983	+	ENSMUSG00000078117	Gm16485	TEC	predicted gene 16485 [Source:MGI Symbol;Acc:MGI:3642771]	NA	-6.42164	-4.08351	-5.3538	0.000622683	0.0372881	Down
		9	14384361	14385654	1294	-	ENSMUSG00000111451	Gm47321	processed_pseudogene	predicted gene, 47321 [Source:MGI Symbol;Acc:MGI:6096205]	NA	-6.31332	-4.57972	-5.32873	0.000640376	0.0376319	Down
		9	60712989	60738801	25813	+	ENSMUSG00000034839	Larp6	protein_coding	La ribonucleoprotein domain family, member 6 [Source:MGI Symbol;Acc:MGI:1914807]	67557	-6.27778	-4.26853	-5.254	0.000700318	0.039628	Down
		9	17030045	17030896	852	+	ENSMUSG00000090602	Gm5611	processed_pseudogene	predicted gene 5611 [Source:MGI Symbol;Acc:MGI:3647121]	NA	-3.20038	2.45453	-4.95501	0.000910018	0.0463273	Down
		9	65453615	65460399	6785	+	ENSMUSG00000111722	Gm47270	lincRNA	predicted gene, 47270 [Source:MGI Symbol;Acc:MGI:6096107]	NA	-5.90324	-4.69344	-4.93151	0.00103521	0.0488878	Down
		8	125669818	125673359	3542	+	ENSMUSG00000050930	Map10	protein_coding	microtubule-associated protein 10 [Source:MGI Symbol;Acc:MGI:1921643]	74393	-7.9334	-4.11261	-8.23447	3.35899e-05	0.0130615	Down
		8	128685654	128733200	47547	+	ENSMUSG00000025809	Itgb1	protein_coding	integrin beta 1 (fibronectin receptor beta) [Source:MGI Symbol;Acc:MGI:96610]	16412	-1.31097	7.60893	-7.76914	3.48206e-05	0.0131566	Down
		8	92827291	92853420	26130	+	ENSMUSG00000031740	Mmp2	protein_coding	matrix metallopeptidase 2 [Source:MGI Symbol;Acc:MGI:97009]	17390	-2.82436	4.86596	-7.18209	7.46334e-05	0.0158725	Down
		8	24836140	24948804	112665	-	ENSMUSG00000037437	Adam32	protein_coding	a disintegrin and metallopeptidase domain 32 [Source:MGI Symbol;Acc:MGI:2653822]	353188	-7.38674	-4.27136	-7.22944	8.39479e-05	0.0164971	Down
		8	11198423	11312826	114404	-	ENSMUSG00000031502	Col4a1	protein_coding	collagen, type IV, alpha 1 [Source:MGI Symbol;Acc:MGI:88454]	12826	-3.19595	5.0615	-6.97762	9.38947e-05	0.0175104	Down
		8	94819804	94838358	18555	-	ENSMUSG00000031781	Ciapin1	protein_coding	cytokine induced apoptosis inhibitor 1 [Source:MGI Symbol;Acc:MGI:1922083]	109006	1.35375	8.57982	6.22663	0.00016411	0.0205752	Up
		8	121116171	121118895	2725	+	ENSMUSG00000046714	Foxc2	protein_coding	forkhead box C2 [Source:MGI Symbol;Acc:MGI:1347481]	14234	-6.58561	-4.49965	-5.91761	0.00032495	0.0287017	Down
		8	106252548	106337988	85441	-	ENSMUSG00000031906	Smpd3	protein_coding	sphingomyelin phosphodiesterase 3, neutral [Source:MGI Symbol;Acc:MGI:1927578]	58994	-6.962	-3.75722	-5.91863	0.000326704	0.028706	Down
		8	105695860	105701102	5243	-	ENSMUSG00000038000	Acd	protein_coding	adrenocortical dysplasia [Source:MGI Symbol;Acc:MGI:87873]	497652	1.5392	6.99499	5.35879	0.000460142	0.0318544	Up
		8	40926212	40990785	64574	+	ENSMUSG00000031595	Pdgfrl	protein_coding	platelet-derived growth factor receptor-like [Source:MGI Symbol;Acc:MGI:1916047]	68797	-6.57585	-4.03325	-5.26968	0.000690952	0.0393391	Down
		8	56311304	56314909	3606	+	ENSMUSG00000110397	Gm45540	TEC	predicted gene 45540 [Source:MGI Symbol;Acc:MGI:5791376]	NA	-6.05752	-4.65138	-5.11598	0.000825349	0.0440694	Down
		8	113635587	113645179	9593	+	ENSMUSG00000078908	Mon1b	protein_coding	MON1 homolog B, secretory traffciking associated [Source:MGI Symbol;Acc:MGI:1923231]	270096	-1.46648	5.33235	-4.82258	0.000885061	0.0454545	Down
		8	34049262	34057046	7785	+	ENSMUSG00000054618	Gm9951	lincRNA	predicted gene 9951 [Source:MGI Symbol;Acc:MGI:3641827]	NA	-5.92264	-4.68871	-4.98012	0.00097431	0.0480232	Down
		7	64287653	64340806	53154	+	ENSMUSG00000030522	Mtmr10	protein_coding	myotubularin related protein 10 [Source:MGI Symbol;Acc:MGI:2142292]	233315	-3.1408	4.14778	-9.5457	9.83738e-06	0.0094695	Down
		7	112023504	112111661	88158	+	ENSMUSG00000059263	Usp47	protein_coding	ubiquitin specific peptidase 47 [Source:MGI Symbol;Acc:MGI:1922246]	74996	-3.01277	4.27631	-8.81779	1.74339e-05	0.0112394	Down
		7	138208974	138397730	188757	-	ENSMUSG00000091002	Tcerg1l	protein_coding	transcription elongation regulator 1-like [Source:MGI Symbol;Acc:MGI:1917821]	70571	-8.29549	-4.0123	-8.99261	1.78344e-05	0.0112394	Down
		7	132557478	132576398	18921	-	ENSMUSG00000030934	Oat	protein_coding	ornithine aminotransferase [Source:MGI Symbol;Acc:MGI:97394]	18242	-1.75754	6.94535	-8.44899	2.06923e-05	0.0114244	Down
		7	130162451	133123350	2960900	-	ENSMUSG00000030849	Fgfr2	protein_coding	fibroblast growth factor receptor 2 [Source:MGI Symbol;Acc:MGI:95523]	14183	-2.10952	7.1103	-8.3454	2.37907e-05	0.0114244	Down
		7	37959992	38023551	63560	-	ENSMUSG00000030421	Uri1	protein_coding	URI1, prefoldin-like chaperone [Source:MGI Symbol;Acc:MGI:1342294]	19777	-2.1508	5.81332	-7.15156	7.1848e-05	0.0158204	Down
		7	70364910	70489972	125063	+	ENSMUSG00000100005	B130024G19Rik	processed_transcript	RIKEN cDNA B130024G19 gene [Source:MGI Symbol;Acc:MGI:3604353]	NA	-7.46344	-4.2506	-7.25752	8.17948e-05	0.0162487	Down
		7	67730160	67759742	29583	-	ENSMUSG00000030554	Synm	protein_coding	synemin, intermediate filament protein [Source:MGI Symbol;Acc:MGI:2661187]	233335	-7.26782	-4.30138	-6.78769	0.000129871	0.0202843	Down
		7	34140688	34169599	28912	-	ENSMUSG00000052997	Uba2	protein_coding	ubiquitin-like modifier activating enzyme 2 [Source:MGI Symbol;Acc:MGI:1858313]	50995	-1.42546	7.18888	-6.36148	0.000143986	0.0205257	Down
		7	141061104	141072400	11297	+	ENSMUSG00000055629	B4galnt4	protein_coding	beta-1,4-N-acetyl-galactosaminyl transferase 4 [Source:MGI Symbol;Acc:MGI:2652891]	330671	-6.9221	-4.40507	-6.34347	0.000205121	0.0228594	Down
		7	133883199	134232146	348948	-	ENSMUSG00000054555	Adam12	protein_coding	a disintegrin and metallopeptidase domain 12 (meltrin alpha) [Source:MGI Symbol;Acc:MGI:105378]	11489	-8.58465	-2.4918	-6.2608	0.000229352	0.0238161	Down
		7	12881177	12893422	12246	+	ENSMUSG00000060397	Zfp128	protein_coding	zinc finger protein 128 [Source:MGI Symbol;Acc:MGI:2389445]	243833	-7.18812	-4.33224	-6.22473	0.000234061	0.0241678	Down
		7	100607410	100641268	33859	+	ENSMUSG00000030704	Rab6a	protein_coding	RAB6A, member RAS oncogene family [Source:MGI Symbol;Acc:MGI:894313]	19346	-1.04997	6.88952	-5.59676	0.000311141	0.0280478	Down
		7	131410601	131448944	38344	+	ENSMUSG00000030861	Acadsb	protein_coding	acyl-Coenzyme A dehydrogenase, short/branched chain [Source:MGI Symbol;Acc:MGI:1914135]	66885	-1.78646	4.44139	-5.7251	0.00031154	0.0280478	Down
		7	126546455	126566411	19957	-	ENSMUSG00000030738	Eif3c	protein_coding	eukaryotic translation initiation factor 3, subunit C [Source:MGI Symbol;Acc:MGI:1926966]	56347	-1.51693	7.86301	-5.65328	0.000323256	0.0287017	Down
		7	80711583	80825974	114392	-	ENSMUSG00000030536	Iqgap1	protein_coding	IQ motif containing GTPase activating protein 1 [Source:MGI Symbol;Acc:MGI:1352757]	29875	-1.29098	7.77255	-5.58137	0.000335658	0.0289363	Down
		7	107243022	107300396	57375	+	ENSMUSG00000057215	Platr28	lincRNA	pluripotency associated transcript 28 [Source:MGI Symbol;Acc:MGI:3645719]	NA	-6.57426	-4.50382	-5.8559	0.000348245	0.0293296	Down
		7	66109515	66173798	64284	+	ENSMUSG00000032640	Chsy1	protein_coding	chondroitin sulfate synthase 1 [Source:MGI Symbol;Acc:MGI:2681120]	269941	-4.12269	1.85776	-5.76709	0.000359793	0.029889	Down
		7	58656166	58829420	173255	+	ENSMUSG00000025324	Atp10a	protein_coding	ATPase, class V, type 10A [Source:MGI Symbol;Acc:MGI:1330809]	11982	-7.35379	-3.82355	-5.74856	0.000398481	0.0304713	Down
		7	65644898	65692091	47194	+	ENSMUSG00000030515	Tarsl2	protein_coding	threonyl-tRNA synthetase-like 2 [Source:MGI Symbol;Acc:MGI:2444486]	272396	-7.6893	-2.80351	-5.65787	0.000444338	0.0315048	Down
		7	93079865	93081867	2003	+	ENSMUSG00000051515	Fam181b	protein_coding	family with sequence similarity 181, member B [Source:MGI Symbol;Acc:MGI:1930951]	58238	-6.48417	-4.52612	-5.64034	0.000444857	0.0315048	Down
		7	48877958	48913040	35083	+	ENSMUSG00000085995	Gm2788	processed_transcript	predicted gene 2788 [Source:MGI Symbol;Acc:MGI:3780956]	NA	-6.48248	-4.53105	-5.61976	0.000455587	0.0317774	Down
		7	59228750	59311536	82787	+	ENSMUSG00000025326	Ube3a	protein_coding	ubiquitin protein ligase E3A [Source:MGI Symbol;Acc:MGI:105098]	22215	-1.77094	4.93048	-5.35088	0.000483363	0.0328387	Down
		7	141228784	141262750	33967	+	ENSMUSG00000038611	Phrf1	protein_coding	PHD and ring finger domains 1 [Source:MGI Symbol;Acc:MGI:2141847]	101471	-1.8014	5.05733	-5.33272	0.00049643	0.0329707	Down
		7	34544472	34581691	37220	+	ENSMUSG00000086631	Gm12784	lincRNA	predicted gene 12784 [Source:MGI Symbol;Acc:MGI:3650358]	NA	8.06594	-0.243793	5.49904	0.000537281	0.0344538	Up
		7	4631495	4659019	27525	-	ENSMUSG00000052296	Ppp6r1	protein_coding	protein phosphatase 6, regulatory subunit 1 [Source:MGI Symbol;Acc:MGI:2442163]	243819	-1.78599	6.10007	-5.16512	0.0006078	0.0366606	Down
		7	45002948	45016363	13416	-	ENSMUSG00000038406	Scaf1	protein_coding	SR-related CTD-associated factor 1 [Source:MGI Symbol;Acc:MGI:2141980]	233208	-1.51296	4.23929	-5.11914	0.000613885	0.0369058	Down
		7	48866429	48881596	15168	-	ENSMUSG00000046179	E2f8	protein_coding	E2F transcription factor 8 [Source:MGI Symbol;Acc:MGI:1922038]	108961	-2.33065	4.5005	-5.19511	0.000628302	0.0372881	Down
		7	89632392	89854359	221968	+	ENSMUSG00000030621	Me3	protein_coding	malic enzyme 3, NADP(+)-dependent, mitochondrial [Source:MGI Symbol;Acc:MGI:1916679]	109264	-7.59964	-2.89225	-5.26138	0.000709083	0.0399975	Down
		7	30291728	30308367	16640	+	ENSMUSG00000013921	Clip3	protein_coding	CAP-GLY domain containing linker protein 3 [Source:MGI Symbol;Acc:MGI:1923936]	76686	-7.77776	-2.62281	-5.12769	0.000836554	0.0441875	Down
		7	134670654	135173639	502986	+	ENSMUSG00000058325	Dock1	protein_coding	dedicator of cytokinesis 1 [Source:MGI Symbol;Acc:MGI:2429765]	330662	-2.11169	3.58078	-4.88874	0.000899235	0.0460348	Down
		7	111067750	111083030	15281	-	ENSMUSG00000005610	Eif4g2	protein_coding	eukaryotic translation initiation factor 4, gamma 2 [Source:MGI Symbol;Acc:MGI:109207]	13690	-1.50198	9.4511	-4.757	0.000969988	0.0480232	Down
		7	43351341	43359531	8191	+	ENSMUSG00000039013	Siglecf	protein_coding	sialic acid binding Ig-like lectin F [Source:MGI Symbol;Acc:MGI:2681107]	233186	-6.92682	-3.34565	-4.98768	0.000983037	0.0480589	Down
		7	36698118	36773553	75436	+	ENSMUSG00000021217	Tshz3	protein_coding	teashirt zinc finger family member 3 [Source:MGI Symbol;Acc:MGI:2442819]	243931	-6.45521	-0.699863	-4.96805	0.000999492	0.0484528	Down
		7	12415153	12422751	7599	-	ENSMUSG00000034071	Zfp551	protein_coding	zinc fingr protein 551 [Source:MGI Symbol;Acc:MGI:3588205]	619331	-6.30901	-4.5735	-4.9491	0.00102079	0.0488878	Down
		7	105591613	105600137	8525	-	ENSMUSG00000030895	Hpx	protein_coding	hemopexin [Source:MGI Symbol;Acc:MGI:105112]	15458	-5.88882	-4.69808	-4.93319	0.0010327	0.0488878	Down
		7	35200027	35215498	15472	-	ENSMUSG00000001802	Lrp3	protein_coding	low density lipoprotein receptor-related protein 3 [Source:MGI Symbol;Acc:MGI:3584516]	435965	-2.73859	4.0915	-4.79959	0.00107316	0.0496926	Down
		6	112473683	112489943	16261	-	ENSMUSG00000049112	Oxtr	protein_coding	oxytocin receptor [Source:MGI Symbol;Acc:MGI:109147]	18430	-8.3114	-4.00189	-8.52665	2.62543e-05	0.0114244	Down
		6	122505845	122529290	23446	+	ENSMUSG00000030116	Mfap5	protein_coding	microfibrillar associated protein 5 [Source:MGI Symbol;Acc:MGI:1354387]	50530	-2.6664	4.33022	-7.92698	3.6574e-05	0.0131566	Down
		6	55451978	55501451	49474	+	ENSMUSG00000029778	Adcyap1r1	protein_coding	adenylate cyclase activating polypeptide 1 receptor 1 [Source:MGI Symbol;Acc:MGI:108449]	11517	-7.95117	-4.11321	-7.85622	4.70409e-05	0.0148259	Down
		6	101149609	101377897	228289	-	ENSMUSG00000035357	Pdzrn3	protein_coding	PDZ domain containing RING finger 3 [Source:MGI Symbol;Acc:MGI:1933157]	55983	-7.74413	-4.17088	-7.72687	5.27848e-05	0.015027	Down
		6	3962595	3988919	26325	-	ENSMUSG00000029664	Tfpi2	protein_coding	tissue factor pathway inhibitor 2 [Source:MGI Symbol;Acc:MGI:108543]	21789	-7.57856	-4.21572	-7.61361	5.847e-05	0.015363	Down
		6	28211008	28214805	3798	-	ENSMUSG00000106990	Gm42547	TEC	predicted gene 42547 [Source:MGI Symbol;Acc:MGI:5662684]	NA	-7.59516	-3.89583	-7.51588	6.40787e-05	0.015363	Down
		6	5483351	5496309	12959	-	ENSMUSG00000019577	Pdk4	protein_coding	pyruvate dehydrogenase kinase, isoenzyme 4 [Source:MGI Symbol;Acc:MGI:1351481]	27273	-7.33665	-3.9704	-6.94585	0.000110864	0.0190533	Down
		6	58932090	59024549	92460	-	ENSMUSG00000037709	Fam13a	protein_coding	family with sequence similarity 13, member A [Source:MGI Symbol;Acc:MGI:1889842]	58909	-7.5473	-3.90169	-6.64787	0.000150495	0.0205257	Down
		6	115360951	115490399	129449	+	ENSMUSG00000000440	Pparg	protein_coding	peroxisome proliferator activated receptor gamma [Source:MGI Symbol;Acc:MGI:97747]	19016	-7.33983	-4.28835	-6.59878	0.000157845	0.0205654	Down
		6	149051125	149053848	2724	-	ENSMUSG00000107970	Gm49058	TEC	predicted gene, 49058 [Source:MGI Symbol;Acc:MGI:6118436]	NA	-6.98059	-4.38591	-6.54294	0.000166328	0.0206789	Down
		6	134084601	134087464	2864	+	ENSMUSG00000108238	Gm43984	TEC	predicted gene, 43984 [Source:MGI Symbol;Acc:MGI:5690376]	NA	-6.94906	-4.39593	-6.49143	0.000175452	0.0213559	Down
		6	145931641	145965223	33583	+	ENSMUSG00000030255	Sspn	protein_coding	sarcospan [Source:MGI Symbol;Acc:MGI:1353511]	16651	-8.08951	-3.03074	-6.41323	0.000193747	0.0225536	Down
		6	5216258	5220486	4229	-	ENSMUSG00000107881	Gm44250	TEC	predicted gene, 44250 [Source:MGI Symbol;Acc:MGI:5690642]	NA	-6.75753	-4.45208	-6.07966	0.000272255	0.0267512	Down
		6	40628831	40769123	140293	+	ENSMUSG00000068587	Mgam	protein_coding	maltase-glucoamylase [Source:MGI Symbol;Acc:MGI:1203495]	232714	-6.64081	-4.48579	-5.85861	0.0003476	0.0293296	Down
		6	7675169	7693254	18086	-	ENSMUSG00000029752	Asns	protein_coding	asparagine synthetase [Source:MGI Symbol;Acc:MGI:1350929]	27053	-3.11173	5.36561	-5.73506	0.000353479	0.0294986	Down
		6	52223100	52231089	7990	-	ENSMUSG00000038227	Hoxa9	protein_coding	homeobox A9 [Source:MGI Symbol;Acc:MGI:96180]	15405	-7.52965	-1.85325	-5.57371	0.000488847	0.0328999	Down
		6	72206177	72235577	29401	-	ENSMUSG00000037621	Atoh8	protein_coding	atonal bHLH transcription factor 8 [Source:MGI Symbol;Acc:MGI:1918343]	71093	-7.77528	-2.3917	-5.44356	0.00057152	0.0354071	Down
		6	123229843	123247021	17179	+	ENSMUSG00000023349	Clec4n	protein_coding	C-type lectin domain family 4, member n [Source:MGI Symbol;Acc:MGI:1861231]	56620	-6.78311	-4.43695	-5.39445	0.000596984	0.0364915	Down
		6	3685680	3764714	79035	-	ENSMUSG00000023964	Calcr	protein_coding	calcitonin receptor [Source:MGI Symbol;Acc:MGI:101950]	12311	-5.98329	-4.67116	-5.05791	0.000885413	0.0454545	Down
		6	83326016	83343776	17761	+	ENSMUSG00000043131	Mob1a	protein_coding	MOB kinase activator 1A [Source:MGI Symbol;Acc:MGI:2442631]	232157	-1.58142	6.3575	-4.80158	0.00092927	0.0469153	Down
		6	98121796	98248611	126816	+	ENSMUSG00000107902	Gm32592	antisense	predicted gene, 32592 [Source:MGI Symbol;Acc:MGI:5591751]	NA	-6.1324	-4.63229	-4.93918	0.00103009	0.0488878	Down
		5	37820485	37824583	4099	-	ENSMUSG00000048450	Msx1	protein_coding	msh homeobox 1 [Source:MGI Symbol;Acc:MGI:97168]	17701	-4.87704	3.85056	-9.27808	1.32099e-05	0.00979098	Down
		5	37289098	37336894	47797	-	ENSMUSG00000029122	Evc	protein_coding	EvC ciliary complex subunit 1 [Source:MGI Symbol;Acc:MGI:1890596]	59056	-7.91904	-3.38214	-6.83044	0.000125545	0.0202843	Down
		5	102907948	103211334	303387	-	ENSMUSG00000046709	Mapk10	protein_coding	mitogen-activated protein kinase 10 [Source:MGI Symbol;Acc:MGI:1346863]	26414	-7.73488	-4.16428	-6.82013	0.000126542	0.0202843	Down
		5	103605711	103629403	23693	-	ENSMUSG00000029321	Slc10a6	protein_coding	solute carrier family 10 (sodium/bile acid cotransporter family), member 6 [Source:MGI Symbol;Acc:MGI:1923000]	75750	-6.93818	-4.39853	-6.4807	0.000177409	0.0213559	Down
		5	116123614	116129110	5497	+	ENSMUSG00000086655	C330018A13Rik	antisense	RIKEN cDNA C330018A13 gene [Source:MGI Symbol;Acc:MGI:2444781]	NA	-6.87455	-4.4195	-6.15947	0.000249968	0.0253801	Down
		5	97882783	98031043	148261	-	ENSMUSG00000029338	Antxr2	protein_coding	anthrax toxin receptor 2 [Source:MGI Symbol;Acc:MGI:1919164]	71914	-2.67982	3.50209	-5.88334	0.000288681	0.0273365	Down
		5	76913249	76951578	38330	-	ENSMUSG00000029246	Ppat	protein_coding	phosphoribosyl pyrophosphate amidotransferase [Source:MGI Symbol;Acc:MGI:2387203]	231327	-1.34488	6.59413	-5.50723	0.000370651	0.0300401	Down
		5	35091501	35105766	14266	-	ENSMUSG00000029103	Lrpap1	protein_coding	low density lipoprotein receptor-related protein associated protein 1 [Source:MGI Symbol;Acc:MGI:96829]	16976	1.50993	10.5305	5.5261	0.000374761	0.0300401	Up
		5	77349240	77408041	58802	-	ENSMUSG00000036256	Igfbp7	protein_coding	insulin-like growth factor binding protein 7 [Source:MGI Symbol;Acc:MGI:1352480]	29817	-2.12967	5.23554	-5.27121	0.000559504	0.0350188	Down
		5	45520229	45529276	9048	+	ENSMUSG00000015804	Med28	protein_coding	mediator complex subunit 28 [Source:MGI Symbol;Acc:MGI:1914249]	66999	1.15006	8.19478	5.09734	0.000582793	0.0358624	Up
		5	122371876	122382902	11027	+	ENSMUSG00000029464	Gpn3	protein_coding	GPN-loop GTPase 3 [Source:MGI Symbol;Acc:MGI:1289326]	68080	1.10928	8.10637	4.88023	0.000758307	0.0417434	Up
		5	67607882	67623552	15671	+	ENSMUSG00000050010	Shisa3	protein_coding	shisa family member 3 [Source:MGI Symbol;Acc:MGI:3041225]	330096	-7.99892	-1.5406	-5.08998	0.000878731	0.0453663	Down
		5	34194893	34288449	93557	-	ENSMUSG00000037224	Zfyve28	protein_coding	zinc finger, FYVE domain containing 28 [Source:MGI Symbol;Acc:MGI:2684992]	231125	-6.4931	-3.83298	-5.00182	0.000958815	0.0477474	Down
		5	117357304	117378601	21298	+	ENSMUSG00000029364	Wsb2	protein_coding	WD repeat and SOCS box-containing 2 [Source:MGI Symbol;Acc:MGI:2144041]	59043	1.13358	7.19432	4.67361	0.000996562	0.0484393	Up
		5	75152292	75198215	45924	+	ENSMUSG00000029231	Pdgfra	protein_coding	platelet derived growth factor receptor, alpha polypeptide [Source:MGI Symbol;Acc:MGI:97530]	18595	-6.60884	1.68169	-4.92096	0.00106329	0.0496926	Down
		5	147430161	147548502	118342	+	ENSMUSG00000029647	Pan3	protein_coding	PAN3 poly(A) specific ribonuclease subunit [Source:MGI Symbol;Acc:MGI:1919837]	72587	-1.49254	4.40709	-4.67315	0.00108008	0.0497216	Down
		4	100776675	101029220	252546	+	ENSMUSG00000028532	Cachd1	protein_coding	cache domain containing 1 [Source:MGI Symbol;Acc:MGI:2444177]	320508	-9.91289	-3.54783	-12.5884	1.48009e-06	0.00593966	Down
		4	104913456	105016863	103408	+	ENSMUSG00000078612	Fyb2	protein_coding	FYN binding protein 2 [Source:MGI Symbol;Acc:MGI:2685466]	242594	-9.94038	-3.54526	-10.9007	4.37891e-06	0.0094695	Down
		4	100095791	100444765	348975	+	ENSMUSG00000035305	Ror1	protein_coding	receptor tyrosine kinase-like orphan receptor 1 [Source:MGI Symbol;Acc:MGI:1347520]	26563	-8.08108	-4.07827	-7.54593	6.27211e-05	0.015363	Down
		4	28813131	28967499	154369	+	ENSMUSG00000028289	Epha7	protein_coding	Eph receptor A7 [Source:MGI Symbol;Acc:MGI:95276]	13841	-8.30296	-3.70163	-6.78536	0.000132062	0.0202843	Down
		4	59471868	59549364	77497	-	ENSMUSG00000028382	Ptbp3	protein_coding	polypyrimidine tract binding protein 3 [Source:MGI Symbol;Acc:MGI:1923334]	230257	-1.89544	6.24834	-6.13131	0.000200368	0.0228594	Down
		4	89137122	89181081	43960	+	ENSMUSG00000062937	Mtap	protein_coding	methylthioadenosine phosphorylase [Source:MGI Symbol;Acc:MGI:1914152]	66902	-2.60605	4.52486	-6.1897	0.000204032	0.0228594	Down
		4	45848664	45887008	38345	+	ENSMUSG00000028327	Stra6l	protein_coding	STRA6-like [Source:MGI Symbol;Acc:MGI:1921402]	74152	-6.74588	-4.45557	-6.04313	0.000283389	0.0271541	Down
		4	20007938	20030785	22848	+	ENSMUSG00000073988	Ttpa	protein_coding	tocopherol (alpha) transfer protein [Source:MGI Symbol;Acc:MGI:1354168]	50500	-6.80705	-4.43296	-6.00814	0.000294896	0.0274976	Down
		4	47015669	47057427	41759	-	ENSMUSG00000066191	Anks6	protein_coding	ankyrin repeat and sterile alpha motif domain containing 6 [Source:MGI Symbol;Acc:MGI:1922941]	75691	-6.69553	-4.00575	-5.71421	0.000410101	0.0307932	Down
		4	135946448	135962617	16170	+	ENSMUSG00000028672	Hmgcl	protein_coding	3-hydroxy-3-methylglutaryl-Coenzyme A lyase [Source:MGI Symbol;Acc:MGI:96158]	15356	1.61378	8.33537	5.4635	0.000411407	0.0307932	Up
		4	19519254	19570108	50855	-	ENSMUSG00000028228	Cpne3	protein_coding	copine III [Source:MGI Symbol;Acc:MGI:1917818]	70568	-2.85293	4.31541	-5.54294	0.000433731	0.0312715	Down
		4	4762484	4793355	30872	-	ENSMUSG00000066324	Impad1	protein_coding	inositol monophosphatase domain containing 1 [Source:MGI Symbol;Acc:MGI:1915720]	242291	-1.91537	5.3949	-5.34939	0.000494781	0.0329707	Down
		4	58435255	58553898	118644	-	ENSMUSG00000038668	Lpar1	protein_coding	lysophosphatidic acid receptor 1 [Source:MGI Symbol;Acc:MGI:108429]	14745	-2.43932	4.71724	-5.3466	0.000528379	0.0343276	Down
		4	63214004	63334991	120988	+	ENSMUSG00000045672	Col27a1	protein_coding	collagen, type XXVII, alpha 1 [Source:MGI Symbol;Acc:MGI:2672118]	373864	-6.3469	-4.56466	-5.34752	0.000626506	0.0372881	Down
		4	134127406	134128789	1384	-	ENSMUSG00000028843	Sh3bgrl3	protein_coding	SH3 domain binding glutamic acid-rich protein-like 3 [Source:MGI Symbol;Acc:MGI:1920973]	73723	1.50822	7.40851	4.96065	0.000748108	0.0415575	Up
		4	154869585	154895528	25944	+	ENSMUSG00000058183	Mmel1	protein_coding	membrane metallo-endopeptidase-like 1 [Source:MGI Symbol;Acc:MGI:1351603]	27390	2.84701	4.89318	5.04392	0.000794049	0.04327	Up
		4	156013843	156016612	2770	+	ENSMUSG00000029075	Tnfrsf4	protein_coding	tumor necrosis factor receptor superfamily, member 4 [Source:MGI Symbol;Acc:MGI:104512]	22163	-7.10202	-3.24081	-5.12034	0.000836212	0.0441875	Down
		4	156018556	156022660	4105	-	ENSMUSG00000103183	Gm37090	TEC	predicted gene, 37090 [Source:MGI Symbol;Acc:MGI:5610318]	NA	-6.1239	-4.3138	-5.09982	0.000843088	0.0442766	Down
		4	131843470	131867786	24317	+	ENSMUSG00000028910	Mecr	protein_coding	mitochondrial trans-2-enoyl-CoA reductase [Source:MGI Symbol;Acc:MGI:1349441]	26922	1.64907	6.28127	4.8733	0.000857619	0.0448345	Up
		4	82290173	82705750	415578	-	ENSMUSG00000008575	Nfib	protein_coding	nuclear factor I/B [Source:MGI Symbol;Acc:MGI:103188]	18028	-5.3329	-1.68564	-5.06119	0.000868605	0.0450677	Down
		4	155249802	155256687	6886	+	ENSMUSG00000073684	Faap20	protein_coding	Fanconi anemia core complex associated protein 20 [Source:MGI Symbol;Acc:MGI:1914763]	67513	1.8694	6.08623	4.81106	0.000961822	0.047767	Up
		3	98852194	98859794	7601	-	ENSMUSG00000027871	Hsd3b1	protein_coding	hydroxy-delta-5-steroid dehydrogenase, 3 beta- and steroid delta-isomerase 1 [Source:MGI Symbol;Acc:MGI:96233]	15492	-9.66574	-3.62425	-10.5327	5.64357e-06	0.0094695	Down
		3	105452330	105674002	221673	+	ENSMUSG00000040896	Kcnd3	protein_coding	potassium voltage-gated channel, Shal-related family, member 3 [Source:MGI Symbol;Acc:MGI:1928743]	56543	-8.46663	-3.96504	-9.09777	1.64185e-05	0.0111135	Down
		3	118562129	119432924	870796	+	ENSMUSG00000033308	Dpyd	protein_coding	dihydropyrimidine dehydrogenase [Source:MGI Symbol;Acc:MGI:2139667]	99586	-7.99083	-4.10297	-7.66563	5.60424e-05	0.0150871	Down
		3	36179424	36222313	42890	-	ENSMUSG00000058400	Qrfpr	protein_coding	pyroglutamylated RFamide peptide receptor [Source:MGI Symbol;Acc:MGI:2677633]	229214	-7.32179	-4.2897	-7.12387	9.29454e-05	0.0175104	Down
		3	65528410	65555518	27109	+	ENSMUSG00000034640	Tiparp	protein_coding	TCDD-inducible poly(ADP-ribose) polymerase [Source:MGI Symbol;Acc:MGI:2159210]	99929	-1.74336	5.77116	-6.82741	9.37608e-05	0.0175104	Down
		3	66219910	66225805	5896	+	ENSMUSG00000027832	Ptx3	protein_coding	pentraxin related gene [Source:MGI Symbol;Acc:MGI:104641]	19288	-8.30197	-4.01834	-7	0.000106457	0.0188895	Down
		3	104945272	104961921	16650	-	ENSMUSG00000027840	Wnt2b	protein_coding	wingless-type MMTV integration site family, member 2B [Source:MGI Symbol;Acc:MGI:1261834]	22414	-7.21674	-4.31715	-6.85903	0.000120727	0.0198063	Down
		3	94372794	94398276	25483	+	ENSMUSG00000028150	Rorc	protein_coding	RAR-related orphan receptor gamma [Source:MGI Symbol;Acc:MGI:104856]	19885	-7.87632	-3.27772	-6.73449	0.000138325	0.0205257	Down
		3	51685907	52105076	419170	-	ENSMUSG00000061143	Maml3	protein_coding	mastermind like transcriptional coactivator 3 [Source:MGI Symbol;Acc:MGI:2389461]	433586	-7.0423	-3.73665	-6.65244	0.000148614	0.0205257	Down
		3	7366669	7445366	78698	+	ENSMUSG00000027499	Pkia	protein_coding	protein kinase inhibitor, alpha [Source:MGI Symbol;Acc:MGI:104747]	18767	-8.00784	-2.5569	-6.66155	0.000149333	0.0205257	Down
		3	104638668	104658462	19795	+	ENSMUSG00000032902	Slc16a1	protein_coding	solute carrier family 16 (monocarboxylic acid transporters), member 1 [Source:MGI Symbol;Acc:MGI:106013]	20501	-1.77536	7.1253	-6.347	0.000155654	0.0205654	Down
		3	102086415	102146514	60100	+	ENSMUSG00000027861	Casq2	protein_coding	calsequestrin 2 [Source:MGI Symbol;Acc:MGI:1309469]	12373	-6.96011	-4.39298	-6.50211	0.000173529	0.0213559	Down
		3	151796502	151837630	41129	-	ENSMUSG00000028036	Ptgfr	protein_coding	prostaglandin F receptor [Source:MGI Symbol;Acc:MGI:97796]	19220	-6.85728	-4.42189	-6.34712	0.000204097	0.0228594	Down
		3	86137940	86142702	4763	-	ENSMUSG00000028081	Rps3a1	protein_coding	ribosomal protein S3A1 [Source:MGI Symbol;Acc:MGI:1202063]	20091	-1.56118	7.59992	-6.06434	0.000204309	0.0228594	Down
		3	95897768	95904691	6924	-	ENSMUSG00000038526	Car14	protein_coding	carbonic anhydrase 14 [Source:MGI Symbol;Acc:MGI:1344341]	23831	-6.97639	-4.38359	-6.10522	0.000265702	0.0264807	Down
		3	54156035	54318471	162437	+	ENSMUSG00000027748	Trpc4	protein_coding	transient receptor potential cation channel, subfamily C, member 4 [Source:MGI Symbol;Acc:MGI:109525]	22066	-6.8334	-4.4315	-6.05425	0.000280354	0.0271541	Down
		3	104822779	104864505	41727	-	ENSMUSG00000070372	Capza1	protein_coding	capping protein (actin filament) muscle Z-line, alpha 1 [Source:MGI Symbol;Acc:MGI:106227]	12340	-1.21965	6.47019	-5.65908	0.000301602	0.027915	Down
		3	7569994	7613760	43767	-	ENSMUSG00000040329	Il7	protein_coding	interleukin 7 [Source:MGI Symbol;Acc:MGI:96561]	16196	-7.69535	-3.00503	-5.78482	0.000384195	0.0300601	Down
		3	81957090	81976202	19113	-	ENSMUSG00000028011	Tdo2	protein_coding	tryptophan 2,3-dioxygenase [Source:MGI Symbol;Acc:MGI:1928486]	56720	-8.43184	-3.98612	-5.78791	0.000386377	0.0300601	Down
		3	67430096	67476529	46434	+	ENSMUSG00000027774	Gfm1	protein_coding	G elongation factor, mitochondrial 1 [Source:MGI Symbol;Acc:MGI:107339]	28030	-1.50854	6.47406	-5.4165	0.00042684	0.0311322	Down
		3	34070659	34076000	5342	+	ENSMUSG00000105176	Gm43668	TEC	predicted gene 43668 [Source:MGI Symbol;Acc:MGI:5663805]	NA	-6.04791	-3.30658	-5.00983	0.000941247	0.0472589	Down
		3	37639947	37644598	4652	+	ENSMUSG00000037211	Spry1	protein_coding	sprouty RTK signaling antagonist 1 [Source:MGI Symbol;Acc:MGI:1345139]	24063	-2.32309	3.6109	-4.79291	0.00104153	0.0490593	Down
		3	73635808	73708415	72608	-	ENSMUSG00000027792	Bche	protein_coding	butyrylcholinesterase [Source:MGI Symbol;Acc:MGI:894278]	12038	-7.26668	-2.98577	-4.9082	0.00109176	0.0498825	Down
		2	128862981	128897034	34054	+	ENSMUSG00000027386	Fbln7	protein_coding	fibulin 7 [Source:MGI Symbol;Acc:MGI:1917620]	70370	-8.77341	-3.88119	-8.55936	2.56802e-05	0.0114244	Down
		2	38692656	38714542	21887	-	ENSMUSG00000026751	Nr5a1	protein_coding	nuclear receptor subfamily 5, group A, member 1 [Source:MGI Symbol;Acc:MGI:1346833]	26423	-7.74635	-4.16904	-7.87632	4.60599e-05	0.0148259	Down
		2	17343909	17731464	387556	-	ENSMUSG00000053702	Nebl	protein_coding	nebulette [Source:MGI Symbol;Acc:MGI:1921353]	74103	-7.65987	-4.19493	-7.5593	6.15813e-05	0.015363	Down
		2	174760619	174784042	23424	+	ENSMUSG00000027524	Edn3	protein_coding	endothelin 3 [Source:MGI Symbol;Acc:MGI:95285]	13616	-7.22816	-4.31715	-6.91199	0.000114488	0.0190838	Down
		2	121545529	121807087	261559	-	ENSMUSG00000027238	Frmd5	protein_coding	FERM domain containing 5 [Source:MGI Symbol;Acc:MGI:2442557]	228564	-6.99894	-4.38117	-6.5817	0.000159795	0.0205654	Down
		2	65316430	65364034	47605	-	ENSMUSG00000061171	Slc38a11	protein_coding	solute carrier family 38, member 11 [Source:MGI Symbol;Acc:MGI:2443383]	320106	-7.15232	-4.33245	-6.21576	0.000236213	0.0242529	Down
		2	126552407	126588243	35837	+	ENSMUSG00000027359	Slc27a2	protein_coding	solute carrier family 27 (fatty acid transporter), member 2 [Source:MGI Symbol;Acc:MGI:1347099]	26458	-6.66568	-4.47626	-6.04417	0.000282659	0.0271541	Down
		2	145167754	145642166	474413	+	ENSMUSG00000063873	Slc24a3	protein_coding	solute carrier family 24 (sodium/potassium/calcium exchanger), member 3 [Source:MGI Symbol;Acc:MGI:2137513]	94249	-7.08616	-3.66813	-5.81735	0.00036696	0.0300401	Down
		2	167980164	168010618	30455	-	ENSMUSG00000074577	Ripor3	protein_coding	RIPOR family member 3 [Source:MGI Symbol;Acc:MGI:1916803]	69553	7.72898	-0.48053	5.81301	0.000372255	0.0300401	Up
		2	150786735	150831758	45024	+	ENSMUSG00000033059	Pygb	protein_coding	brain glycogen phosphorylase [Source:MGI Symbol;Acc:MGI:97828]	110078	-1.40125	6.43718	-5.47027	0.000391886	0.0303479	Down
		2	13573927	13582826	8900	+	ENSMUSG00000026728	Vim	protein_coding	vimentin [Source:MGI Symbol;Acc:MGI:98932]	22352	-1.72065	6.75799	-5.47384	0.00041381	0.0307932	Down
		2	80315466	80354043	38578	+	ENSMUSG00000027006	Dnajc10	protein_coding	DnaJ heat shock protein family (Hsp40) member C10 [Source:MGI Symbol;Acc:MGI:1914111]	66861	-1.43092	6.17933	-5.27636	0.000497916	0.0329707	Down
		2	11642807	11693193	50387	+	ENSMUSG00000026770	Il2ra	protein_coding	interleukin 2 receptor, alpha chain [Source:MGI Symbol;Acc:MGI:96549]	16184	-6.86657	-3.94951	-5.50558	0.000524125	0.0343237	Down
		2	65457118	65567627	110510	-	ENSMUSG00000057182	Scn3a	protein_coding	sodium channel, voltage-gated, type III, alpha [Source:MGI Symbol;Acc:MGI:98249]	20269	-6.39162	-4.55254	-5.49562	0.000525861	0.0343237	Down
		2	178411206	178414472	3267	-	ENSMUSG00000049999	Ppp1r3d	protein_coding	protein phosphatase 1, regulatory subunit 3D [Source:MGI Symbol;Acc:MGI:1917664]	228966	-7.08472	-3.45339	-5.49961	0.000529678	0.0343276	Down
		2	54084093	54085552	1460	-	ENSMUSG00000075334	Rprm	protein_coding	reprimo, TP53 dependent G2 arrest mediator candidate [Source:MGI Symbol;Acc:MGI:1915124]	67874	-6.37582	-4.55712	-5.48135	0.000534624	0.0344042	Down
		2	151911210	151945337	34128	+	ENSMUSG00000027460	Angpt4	protein_coding	angiopoietin 4 [Source:MGI Symbol;Acc:MGI:1336887]	11602	-6.27693	-4.58697	-5.4571	0.000549116	0.0346771	Down
		2	69380445	69404533	24089	+	ENSMUSG00000027068	Dhrs9	protein_coding	dehydrogenase/reductase (SDR family) member 9 [Source:MGI Symbol;Acc:MGI:2442798]	241452	-6.50632	-4.52621	-5.33992	0.000634117	0.0373843	Down
		2	66184327	66256617	72291	-	ENSMUSG00000034848	Ttc21b	protein_coding	tetratricopeptide repeat domain 21B [Source:MGI Symbol;Acc:MGI:1920918]	73668	-7.62434	-2.77687	-5.05322	0.000915231	0.0464632	Down
		2	14603088	14987908	384821	+	ENSMUSG00000057914	Cacnb2	protein_coding	calcium channel, voltage-dependent, beta 2 subunit [Source:MGI Symbol;Acc:MGI:894644]	12296	-6.77201	-4.45338	-5.01259	0.000950564	0.0474659	Down
		2	150680702	150689360	8659	-	ENSMUSG00000033080	Vsx1	protein_coding	visual system homeobox 1 [Source:MGI Symbol;Acc:MGI:1890816]	114889	-6.20028	-4.61319	-4.97714	0.000983477	0.0480589	Down
		2	118388618	118475234	86617	+	ENSMUSG00000005102	Eif2ak4	protein_coding	eukaryotic translation initiation factor 2 alpha kinase 4 [Source:MGI Symbol;Acc:MGI:1353427]	27103	-1.94323	4.03204	-4.73642	0.00107042	0.0496926	Down
		1	75507077	75510366	3290	+	ENSMUSG00000032968	Inha	protein_coding	inhibin alpha [Source:MGI Symbol;Acc:MGI:96569]	16322	-11.2221	-3.17253	-13.4281	9.16053e-07	0.00593966	Down
		1	14168954	14310235	141282	-	ENSMUSG00000025932	Eya1	protein_coding	EYA transcriptional coactivator and phosphatase 1 [Source:MGI Symbol;Acc:MGI:109344]	14048	-8.69174	-3.89698	-9.94444	8.55654e-06	0.0094695	Down
		1	132880273	132940005	59733	+	ENSMUSG00000026443	Lrrn2	protein_coding	leucine rich repeat protein 2, neuronal [Source:MGI Symbol;Acc:MGI:106037]	16980	-8.96669	-3.49764	-9.49099	1.21111e-05	0.00979098	Down
		1	65071525	65073689	2165	-	ENSMUSG00000025952	Crygc	protein_coding	crystallin, gamma C [Source:MGI Symbol;Acc:MGI:88523]	12966	-8.47512	-3.95975	-9.46682	1.22689e-05	0.00979098	Down
		1	65061872	65063452	1581	-	ENSMUSG00000067299	Crygd	protein_coding	crystallin, gamma D [Source:MGI Symbol;Acc:MGI:88524]	12967	-8.47255	-3.96088	-9.44535	1.2475e-05	0.00979098	Down
		1	17727045	17766344	39300	+	ENSMUSG00000025776	Crispld1	protein_coding	cysteine-rich secretory protein LCCL domain containing 1 [Source:MGI Symbol;Acc:MGI:1934666]	83691	-8.75927	-3.88412	-8.91853	1.90506e-05	0.0114244	Down
		1	153218922	153332786	113865	-	ENSMUSG00000026478	Lamc1	protein_coding	laminin, gamma 1 [Source:MGI Symbol;Acc:MGI:99914]	226519	-2.11141	5.51705	-8.31617	2.44075e-05	0.0114244	Down
		1	10993465	11303681	310217	+	ENSMUSG00000048960	Prex2	protein_coding	phosphatidylinositol-3,4,5-trisphosphate-dependent Rac exchange factor 2 [Source:MGI Symbol;Acc:MGI:1923385]	109294	-8.68972	-3.58788	-8.40987	2.91383e-05	0.0117987	Down
		1	134037254	134048277	11024	+	ENSMUSG00000041559	Fmod	protein_coding	fibromodulin [Source:MGI Symbol;Acc:MGI:1328364]	14264	-7.69038	-3.55054	-7.77872	5.02958e-05	0.0148259	Down
		1	26681814	26687460	5647	-	ENSMUSG00000073722	4931408C20Rik	protein_coding	RIKEN cDNA 4931408C20 gene [Source:MGI Symbol;Acc:MGI:3588222]	210940	-7.78494	-4.15317	-7.66077	5.61348e-05	0.0150871	Down
		1	89950220	90014666	64447	-	ENSMUSG00000067081	Asb18	protein_coding	ankyrin repeat and SOCS box-containing 18 [Source:MGI Symbol;Acc:MGI:2655109]	208372	-7.54457	-4.22675	-7.48332	6.60235e-05	0.015363	Down
		1	45311538	45349706	38169	+	ENSMUSG00000026043	Col3a1	protein_coding	collagen, type III, alpha 1 [Source:MGI Symbol;Acc:MGI:88453]	12825	-2.78133	7.72458	-7.1563	7.62657e-05	0.0160059	Down
		1	174501825	174822729	320905	+	ENSMUSG00000028354	Fmn2	protein_coding	formin 2 [Source:MGI Symbol;Acc:MGI:1859252]	54418	-7.22037	-4.31983	-6.85375	0.000121378	0.0198063	Down
		1	170298199	170306332	8134	-	ENSMUSG00000102752	Gm7694	protein_coding	predicted gene 7694 [Source:MGI Symbol;Acc:MGI:3649135]	665574	-7.49082	-4.24571	-6.73487	0.000137519	0.0205257	Down
		1	156455290	156457852	2563	+	ENSMUSG00000103199	Gm37648	TEC	predicted gene, 37648 [Source:MGI Symbol;Acc:MGI:5610876]	NA	-7.25548	-4.3111	-6.72741	0.000138074	0.0205257	Down
		1	180893108	180899103	5996	+	ENSMUSG00000066652	Lefty2	protein_coding	left-right determination factor 2 [Source:MGI Symbol;Acc:MGI:2443573]	320202	-7.82017	-2.94265	-6.67743	0.000146545	0.0205257	Down
		1	153455758	153487660	31903	-	ENSMUSG00000042699	Dhx9	protein_coding	DEAH (Asp-Glu-Ala-His) box polypeptide 9 [Source:MGI Symbol;Acc:MGI:108177]	13211	-1.65083	5.16976	-6.27745	0.000164367	0.0205752	Down
		1	40324610	40367562	42953	+	ENSMUSG00000070942	Il1rl2	protein_coding	interleukin 1 receptor-like 2 [Source:MGI Symbol;Acc:MGI:1913107]	107527	-7.94045	-3.65708	-6.39899	0.000196313	0.0227077	Down
		1	74362108	74369321	7214	+	ENSMUSG00000073650	Catip	protein_coding	ciliogenesis associated TTC17 interacting protein [Source:MGI Symbol;Acc:MGI:2685062]	241112	-6.84924	-4.42517	-6.29283	0.000216283	0.0233893	Down
		1	143999338	144004161	4824	-	ENSMUSG00000026360	Rgs2	protein_coding	regulator of G-protein signaling 2 [Source:MGI Symbol;Acc:MGI:1098271]	19735	-2.14134	6.48764	-6.05008	0.00022649	0.0237893	Down
		1	111858702	111864918	6217	-	ENSMUSG00000038702	Dsel	protein_coding	dermatan sulfate epimerase-like [Source:MGI Symbol;Acc:MGI:2442948]	319901	-7.48169	-3.46648	-6.11002	0.000266389	0.0264807	Down
		1	132112237	132139684	27448	-	ENSMUSG00000026437	Cdk18	protein_coding	cyclin-dependent kinase 18 [Source:MGI Symbol;Acc:MGI:97518]	18557	-2.26127	5.02628	-5.87549	0.000279395	0.0271541	Down
		1	144242296	144249242	6947	-	ENSMUSG00000026358	Rgs1	protein_coding	regulator of G-protein signaling 1 [Source:MGI Symbol;Acc:MGI:1354694]	50778	-6.97588	-4.07505	-5.97298	0.000307525	0.0279619	Down
		1	166130238	166166510	36273	+	ENSMUSG00000000544	Gpa33	protein_coding	glycoprotein A33 (transmembrane) [Source:MGI Symbol;Acc:MGI:1891703]	59290	-2.7878	4.29436	-5.77469	0.000329677	0.0288286	Down
		1	106764071	106796728	32658	-	ENSMUSG00000009907	Vps4b	protein_coding	vacuolar protein sorting 4B [Source:MGI Symbol;Acc:MGI:1100499]	20479	-1.04696	6.90828	-5.52724	0.000337354	0.0289459	Down
		1	86302832	86307305	4474	+	ENSMUSG00000079445	B3gnt7	protein_coding	UDP-GlcNAc:betaGal beta-1,3-N-acetylglucosaminyltransferase 7 [Source:MGI Symbol;Acc:MGI:2384394]	227327	-2.09261	4.79366	-5.4774	0.000434612	0.0312715	Down
		1	139155152	139157782	2631	+	ENSMUSG00000102243	Gm37718	TEC	predicted gene, 37718 [Source:MGI Symbol;Acc:MGI:5610946]	NA	-6.47247	-4.21423	-5.5996	0.000466296	0.0320943	Down
		1	175662421	175692776	30356	-	ENSMUSG00000026525	Opn3	protein_coding	opsin 3 [Source:MGI Symbol;Acc:MGI:1338022]	13603	-6.58346	-4.49648	-5.59983	0.00046712	0.0320943	Down
		1	36792191	36943666	151476	-	ENSMUSG00000026116	Tmem131	protein_coding	transmembrane protein 131 [Source:MGI Symbol;Acc:MGI:1927110]	56030	-2.0584	5.37285	-5.12754	0.000661607	0.0380237	Down
		1	151458004	151500955	42952	-	ENSMUSG00000026484	Rnf2	protein_coding	ring finger protein 2 [Source:MGI Symbol;Acc:MGI:1101759]	19821	-1.38405	6.7877	-5.03129	0.000667606	0.0382482	Down
		1	52163448	52233232	69785	-	ENSMUSG00000026103	Gls	protein_coding	glutaminase [Source:MGI Symbol;Acc:MGI:95752]	14660	-1.42663	5.30779	-4.93807	0.000757553	0.0417434	Down
		1	90765923	90843971	78049	-	ENSMUSG00000048126	Col6a3	protein_coding	collagen, type VI, alpha 3 [Source:MGI Symbol;Acc:MGI:88461]	12835	-6.06971	-0.269849	-5.13249	0.000808948	0.0437289	Down
		1	181967699	181969923	2225	-	ENSMUSG00000103317	Gm38359	TEC	predicted gene, 38359 [Source:MGI Symbol;Acc:MGI:5611587]	NA	-6.48614	-3.83918	-4.9856	0.000978322	0.0480589	Down

[truncated: 1 more sheets: 10_Blastocys DEGs v ESC PcG TFs]
